# Supplementary material for: Energy Stress-Mediated Cytotoxicity in Tuberous Sclerosis Complex 2-Deficient Cells with Nelfinavir and Mefloquine Treatment
Source: Cancers (Basel). 2018 Oct 10;10(10):375. doi: 10.3390/cancers10100375 (PMC6210998; doi:10.3390/cancers10100375)
Supplement: Supplementary file 1 [file cancers-10-00375-s001.zip]

Archive with 2 entries (2 files):
- Table S1 RNAseq raw data of mefloquine and nelfinavir treatment of Tsc2 MEFs,.xlsx
- Table S2 RNAseq of Tsc2−− compared to Tsc2++ after mefloquine and nelfinavir treatment.xlsx
