# Supplementary material for: Energy Stress-Mediated Cytotoxicity in Tuberous Sclerosis Complex 2-Deficient Cells with Nelfinavir and Mefloquine Treatment
Source: Cancers (Basel). 2018 Oct 10;10(10):375. doi: 10.3390/cancers10100375 (PMC6210998; doi:10.3390/cancers10100375)
Supplement: Supplementary file 1 [file cancers-10-00375-s001.zip › Table S1 RNAseq raw data of mefloquine and nelfinavir treatment of Tsc2 MEFs,.xlsx]

## Sheet: RNAseq raw data
	Tsc2+/+ DMSO	Tsc2+/+ DMSO	Tsc2+/+ DMSO	Tsc2+/+ MQ/NFV	Tsc2+/+ MQ/NFV	Tsc2+/+ MQ/NFV	Tsc2-/- DMSO	Tsc2-/- DMSO	Tsc2-/- DMSO	Tsc2-/- MQ/NFV	Tsc2-/- MQ/NFV	Tsc2-/- MQ/NFV	Symbol
NM_001011874	0	0	0	0	0	0	0	0	0	0	0.937489	0	Xkr4
NM_001195662	0	0	0	0	0	0	0	0	0	0	0	0	Rp1
NM_011283	0	0	0	0	0	0	0	0	0	0	0	0	Rp1
NM_001289467	0	0	0	0	0	0	0	0	0	0	0	0	Sox17
NM_001289466	0	0	0	0	0	0	0	0	0	0	0	0	Sox17
NM_001289465	0	0	0	0	0	0	0	0	0	0	0	0	Sox17
NM_001289464	0	0	0	0	0	0	0	0	0	0	0	0	Sox17
NM_011441	0	0	0	0	0	0	0	0	0	0	0	0	Sox17
NR_033530	374.729	396.001	399.712	415.995	373.663	410.275	490.065	490.348	513.967	468.359	467.807	477.269	Mrpl15
NM_001177658	734.503	742.254	734.736	774.522	724.298	755.769	939.808	985.794	996.56	894.47	937.489	952.617	Mrpl15
NM_025300	533.065	529.329	523.294	565.238	514.964	557.11	684.437	692.197	713.279	648.219	650.617	668.368	Mrpl15
NM_008866	936.821	959.159	955.833	853.433	850.946	822.709	990.469	1063.27	1105.44	895.677	1040.61	938.212	Lypla1
NM_001159750	1292.2	1336.26	1242.58	1542.18	1770.97	1809.53	1554.97	1687.17	1716.3	1924.14	1955.6	1973.41	Tcea1
NM_011541	1292.2	1336.26	1242.58	1542.18	1770.97	1809.53	1554.97	1687.17	1716.3	1924.14	1955.6	1973.41	Tcea1
NM_001159751	1169.93	1217.85	1139.28	1402.37	1633.86	1649.74	1432.97	1542.41	1579.73	1747.9	1794.35	1800.56	Tcea1
NM_001290372	1.75929	5.96987	5.79293	5.14633	0	5.39835	7.23724	12.2332	7.38193	7.24267	6.56242	1.9206	Rgs20
NM_001177795	1.75929	5.96987	5.79293	5.14633	0	5.39835	7.23724	12.2332	7.38193	7.24267	6.56242	1.9206	Rgs20
NM_021374	1.75929	5.96987	5.79293	5.14633	0	5.39835	7.23724	12.2332	7.38193	7.24267	6.56242	1.9206	Rgs20
NM_001310442	1380.16	1464.61	1291.82	1694	1366.96	1350.67	1519.82	1887.99	1757.82	2472.16	2330.6	2408.43	Atp6v1h
NM_133826	1450.53	1537.24	1354.58	1779.77	1440.22	1423.01	1589.09	1997.07	1848.25	2602.53	2450.59	2533.27	Atp6v1h
NM_001204371	0	0	0	0	0	0	0	0	0	0	0	0	Oprk1
NM_011011	0	0	0	0	0	0	0	0	0	0	0	0	Oprk1
NM_010342	0	0	0	0	0	0	0	0	0	0	0	0	Npbwr1
NM_009826	681.724	715.389	733.771	731.636	811.172	792.478	370.133	400.638	388.474	480.43	422.807	418.69	Rb1cc1
NM_001195732	6.15751	1.98996	0.965488	0	1.04667	0	0	0	0	0	0	0	Fam150a
NM_001244692	0	0	0	0	0	0	1.03389	0	0	0	0	0	St18
NM_001244693	0	0	0	0	0	0	1.03389	0	0	0	0	0	St18
NM_173868	0	0	0	0	0	0	1.03389	0	0	0	0	0	St18
NR_045188	0	0	0	0	0	0	1.03389	0	0	0	0	0	St18
NR_045189	0	0	0	0	0	0	1.03389	0	0	0	0	0	St18
NM_183028	438.943	674.595	728.943	534.36	927.353	878.852	240.897	294.617	272.209	324.713	383.433	277.526	Pcmtd1
NM_001290393	0	0	0	0	1.04667	0	0	0	0	0	0	0	Sntg1
NM_001290392	0	0	0	0	1.04667	0	0	0	0	0	0	0	Sntg1
NM_001290390	0	0	0	0	1.04667	0	0	0	0	0	0	0	Sntg1
NM_027671	0	0	0	0	1.04667	0	0	0	0	0	0	0	Sntg1
NM_021511	1002.79	700.465	531.018	955.501	533.804	627.289	1257.21	1152.98	1168.19	1409.91	1226.23	1404.92	Rrs1
NM_175236	8.79644	7.95983	10.6204	12.0081	12.5601	11.8764	19.6439	54.0301	21.223	47.0773	85.3115	53.7767	Adhfe1
NR_027664	8.79644	7.95983	10.6204	12.0081	12.5601	11.8764	19.6439	54.0301	21.223	47.0773	84.374	51.8561	Adhfe1
NR_015470	0	0.994978	4.82744	0	1.04667	0	2.06778	0	2.76822	1.20711	1.87498	0.960299	2610203C22Rik
NM_178399	0.879644	0	0	0	0	0	0	0	0	0	0	0	3110035E14Rik
NM_001290397	80.9273	41.7891	34.7576	47.1747	30.3535	31.3104	44.4574	31.6025	47.0598	36.2133	34.6871	24.0075	Mybl1
NM_008651	81.8069	41.7891	35.723	47.1747	31.4002	32.3901	45.4912	31.6025	47.0598	38.6276	35.6246	24.0075	Mybl1
NM_173443	639.502	673.6	669.083	1087.59	775.585	901.525	771.283	739.091	668.065	1465.43	1061.24	1144.68	Vcpip1
NR_040462	63.3344	58.7037	59.8602	88.3453	61.7538	58.3022	79.6097	61.1661	56.2872	121.918	100.311	96.0299	1700034P13Rik
NM_133220	34.3061	28.8544	36.6885	12.0081	29.3069	32.3901	0	1.01944	3.69096	3.62133	1.87498	0	Sgk3
NM_177547	34.3061	27.8594	35.723	12.0081	29.3069	32.3901	0	1.01944	3.69096	3.62133	1.87498	0	Sgk3
NM_001037759	34.3061	26.8644	34.7576	12.0081	29.3069	30.2308	0	1.01944	2.76822	3.62133	1.87498	0	Sgk3
NM_177722	0	0	0	0	0	0	0	0	0.922741	0	0	0	Mcmdc2
NR_024067	131.947	119.397	139.03	173.26	164.328	168.429	115.796	111.118	127.338	135.196	120.936	125.799	Snhg6
NR_004410	1.75929	0	0	0	2.09335	0	1.03389	0	0	1.20711	1.87498	2.8809	Snord87
NM_001285425	5.27787	2.98494	9.65488	3.43088	6.28004	0	0	0	0.922741	0	0	0	Tcf24
NR_110971	0	0	0	0	0	0	0	0	0	1.20711	0	0	Ppp1r42
NM_145692	0	0.994978	0	0	0	0	0	0	0	1.20711	0	0	Ppp1r42
NM_013715	1469.89	1490.48	1437.61	1389.51	1467.44	1457.56	1489.84	1480.22	1556.66	1494.4	1339.67	1354.98	Cops5
NR_102282	1469.89	1491.47	1438.58	1392.08	1469.53	1465.11	1489.84	1482.26	1558.51	1495.61	1339.67	1354.98	Cops5
NM_001277101	1227.98	1237.75	1195.27	1162.21	1215.19	1216.79	1238.6	1207.01	1298.3	1239.7	1099.67	1109.15	Cops5
NM_026493	110.835	138.302	87.8594	105.5	106.761	75.5769	68.2369	80.5354	62.7464	83.2907	89.9989	94.1093	Cspp1
NM_001102430	1157.61	864.636	952.936	1269.43	1041.44	966.305	1072.15	1110.17	1201.41	1274.71	1109.99	1147.56	Arfgef1
NM_177834	28.1486	33.8293	33.7921	46.3169	21.9802	39.9478	5.16946	3.05831	4.61371	4.82845	6.56242	1.9206	Cpa6
NM_001289497	27.269	30.8443	32.8266	41.1706	19.8868	35.6291	4.13557	3.05831	4.61371	4.82845	6.56242	1.9206	Cpa6
NR_030645	0	0	0	0	0	0	0	0	0	0	0	0	Mir467e
NM_029525	131.947	103.478	109.1	155.248	130.834	145.756	96.152	116.216	131.952	118.297	113.436	166.132	Prex2
NM_001033636	61.5751	55.7188	59.8602	66.9023	65.9405	85.294	47.559	42.8163	59.0554	38.6276	44.062	55.6973	Prex2
NM_001160371	0	0	0	0	0	2.15934	0	0	0	1.20711	0	0	A830018L16Rik
NM_001160370	0	0	0	0	0	2.15934	0	0	0	1.20711	0	0	A830018L16Rik
NM_001160369	0.879644	0	0.965488	0	0	2.15934	0	0	0	0	0	0	A830018L16Rik
NM_001310451	0.879644	0	0.965488	0	0	2.15934	0	0	0	0	0	0	A830018L16Rik
NM_177173	0.879644	0	0.965488	0	0	2.15934	0	0	0	0	0	0	A830018L16Rik
NR_105759	0	0	0	0	0	0	0	0	0	0	0	0	Mir6341
NR_045297	0	0	0	0	0	0	0	0	0	0	0	0	Gm17644
NM_001198565	172.41	158.202	208.545	233.3	207.241	211.615	96.152	66.2633	53.519	150.889	103.124	116.196	Sulf1
NM_001198566	171.531	157.207	206.614	231.585	203.055	209.456	95.1181	65.2439	53.519	149.682	102.186	112.355	Sulf1
NM_172294	168.892	156.212	208.545	228.154	203.055	211.615	92.0164	63.205	49.828	148.475	101.249	112.355	Sulf1
NM_172841	4.39822	1.98996	2.89646	2.57316	1.04667	0	0	0	0	0	0.937489	0	Slco5a1
NM_001081209	0	0	0	0	0	0	0	0	0	0	0	0	Prdm14
NM_008678	469.73	498.484	635.291	482.039	533.804	543.074	303.964	278.306	284.204	323.506	230.622	250.638	Ncoa2
NM_001302702	453.017	486.544	615.981	469.173	520.197	531.198	290.524	271.17	279.591	312.642	228.747	243.916	Ncoa2
NM_028173	1897.39	2118.31	2007.25	2287.54	2454.45	2429.26	2296.27	2277.42	2349.3	2317.65	2211.54	2336.41	Tram1
NM_145381	398.479	421.871	419.022	533.503	400.876	421.071	456.98	514.815	525.962	666.326	541.868	556.973	Lactb2
NM_001011873	0	0.994978	0	0.857721	0	0	1.03389	0	0	2.41422	0	0	Xkr9
NR_004447	63.3344	62.6836	57.9293	63.4714	55.4737	50.7445	97.1859	101.944	89.5059	92.9476	86.2489	89.3078	Gm5523
NM_001252192	41.3433	44.774	49.2399	76.3372	49.1937	44.2665	73.4063	91.7492	87.6604	61.5627	123.748	74.9033	Eya1
NM_010164	43.1026	44.774	50.2054	79.7681	50.2404	46.4258	75.4741	91.7492	88.5831	63.9769	127.498	74.9033	Eya1
NM_001310459	43.1026	44.774	50.2054	78.9103	49.1937	46.4258	77.5419	92.7686	89.5059	63.9769	127.498	75.8636	Eya1
NM_010827	0.879644	0	0	0	0	0	0	0	0	0	0.937489	0	Msc
NM_177781	0	0	0	0	0	0	0	0	0	0	0	0	Trpa1
NM_001098528	0	0	0	0	0	0	0	0	0	0	0	0	Kcnb2
NM_009352	384.405	294.514	313.783	375.682	360.056	334.698	356.693	309.908	437.379	235.387	278.434	303.454	Terf1
NM_001286628	354.497	277.599	286.75	348.235	338.076	314.184	338.083	293.597	406.006	218.487	262.497	292.891	Terf1
NM_001033288	0	4.97489	0.965488	0	5.23337	2.15934	0	0	0	0	0.937489	0	Sbspon
NM_001305227	0	0	0	0	0	0	1.03389	0	0	1.20711	0	0	4930444P10Rik
NM_001243238	0	0	0	0	0	0	0	0	0	0	0	0	4930444P10Rik
NM_011291	876.126	939.26	910.455	826.843	1005.85	995.456	1017.35	955.211	925.509	1074.33	899.989	904.602	Rpl7
NM_133832	403.757	483.56	467.296	204.138	476.237	418.912	550.031	457.727	482.594	178.652	266.247	222.789	Rdh10
NM_001111272	201.439	151.237	211.442	258.174	210.381	206.217	54.7963	79.516	57.2099	86.912	122.811	129.64	Stau2
NM_025303	208.476	155.217	223.993	270.182	218.755	212.695	56.8641	83.5937	59.9782	92.9476	125.623	135.402	Stau2
NM_001271016	260.375	243.77	245.234	324.219	357.963	367.088	309.134	325.2	348.796	435.767	403.12	419.651	Ube2w
NM_025773	628.066	602.957	657.497	861.152	865.599	944.712	775.419	793.121	809.244	1098.47	1011.55	1040	Ube2w
NR_073122	577.926	547.238	609.223	785.673	794.426	865.896	712.352	733.994	745.575	1004.32	925.301	944.934	Ube2w
NM_001271017	605.195	580.072	633.36	829.416	834.199	908.003	747.504	765.596	778.793	1058.64	971.238	989.108	Ube2w
NM_001310470	1087.24	1116.37	1085.21	909.184	1026.79	967.385	1014.25	1053.08	1073.15	929.476	900.926	934.371	Tceb1
NM_026456	881.404	946.224	900.8	743.644	859.319	809.753	842.622	888.948	907.054	802.729	777.178	825.857	Tceb1
NR_037998	1.75929	0.994978	0	0	0	0	0	0	0	0	0	0	D030040B21Rik
NM_027415	697.558	697.48	669.083	663.018	655.218	702.865	626.539	637.147	684.674	552.857	673.117	676.05	Tmem70
NM_026392	697.558	698.475	669.083	663.018	656.265	702.865	626.539	637.147	684.674	552.857	673.117	677.011	Tmem70
NM_001159711	57.1769	79.5983	63.7222	72.9063	68.0338	56.1429	28.949	53.0106	54.4417	56.7342	46.8744	65.3003	Ly96
NM_016923	62.4548	81.5882	67.5841	81.4835	75.3605	58.3022	31.0168	60.1467	59.9782	65.184	48.7494	70.1018	Ly96
NM_020604	33.4265	31.8393	17.3788	65.1868	19.8868	19.4341	0	0	0	0	0	0.960299	Jph1
NM_010267	0	0	0	0	0	0	0	0	0	0	0	0	Gdap1
NM_053191	55.4176	48.7539	50.2054	5.14633	27.2135	23.7527	0	0	0	0	0.937489	0	Pi15
NR_130314	0	0	0	0	0	0	0	0	0	0	0	0	Gm16070
NM_031402	0	0	0	0	0	0	0	0	0	0	0	0	Crispld1
NM_030033	0	0	0	0	0	0	0	0	0	0	0	0	Crisp4
NR_002879	0	0	0	0	0	0	0	0	0	0	0	0	Defb44-ps
NM_001039123	0	0	0	0	0	0	0	0	0	0	0	0	Defb18
NM_183124	0	0	0	0	0	0	0	0	0	0	0	0	Defb41
NM_001040027	0	0	0	0	0	0	0	0	0	0	0	0	Gm15386
NM_153154	0	0	0	0	0	0	0	0	0	0	0	0	Tfap2d
NM_001286340	510.194	774.093	855.422	309.637	836.293	765.486	0	1.01944	0.922741	0	0	0	Tfap2b
NM_009334	691.401	1093.48	1243.55	433.149	1194.26	1131.49	0	1.01944	0.922741	0	0	0	Tfap2b
NM_001025305	677.326	1071.59	1215.55	428.861	1165.99	1109.9	0	1.01944	0.922741	0	0	0	Tfap2b
NM_153179	0	3.97991	0.965488	1.71544	2.09335	1.07967	0	0	0	0	0	0	Pkhd1
NR_045734	0	0	0	0	0	0	0	0	0	0	0	0	4930486I03Rik
NR_131249	0	0	0	0	0	0	0	0	0	0	0	0	Linc-md1
NR_029593	0	0	0	0	0	0	0	0	0	0	0	0	Mir206
NR_029902	0	0	0	0	0	0	0	0	0	0	0	0	Mir133b
NM_010552	0	0	0	0	0	0	0	0	0	0	0	0	Il17a
NM_145856	0	0	0	0.857721	0	0	1.03389	0	0	0	0	0	Il17f
NM_008563	2762.08	1861.6	1439.54	2531.99	1054	1182.24	3267.1	2855.44	2744.23	2947.77	2564.03	2521.75	Mcm3
NR_040492	0	0	0	0	0	0	0	0	0	0	0	0.960299	6720483E21Rik
NM_028829	168.012	236.805	282.888	118.366	229.222	160.871	49.6268	102.963	47.9825	55.5271	104.061	64.34	Paqr8
NM_027974	21.1115	30.8443	23.1717	21.443	18.8401	29.1511	35.1523	27.5248	22.1458	20.5209	28.1247	13.4442	Efhc1
NM_177409	175.929	183.076	207.58	146.67	186.308	199.739	116.83	136.604	101.502	150.889	123.748	99.8711	Tram2
NM_001290679	46.6212	76.6133	65.6532	30.0202	77.4539	56.1429	13.4406	20.3887	25.8368	4.82845	21.5622	17.2854	Tmem14a
NM_029398	44.8619	73.6284	62.7567	30.0202	72.2205	53.9835	12.4067	19.3693	23.0685	4.82845	19.6873	16.3251	Tmem14a
NM_001288617	0	9.94978	4.82744	0	9.42007	4.31868	0	0	1.84548	1.20711	0	0.960299	Gsta3
NM_001077353	0	9.94978	3.86195	0	9.42007	4.31868	0	0	1.84548	1.20711	0	0.960299	Gsta3
NM_010356	0	9.94978	3.86195	0	9.42007	4.31868	0	0	1.84548	1.20711	0	0.960299	Gsta3
NR_002858	0	0	0	0	0	0	0	0	0	0	0	0	Gm4956
NM_183322	0	0	0	0	0	0	0	0	0	0	0	0	Khdc1a
NM_001033904	0	0	0	0	0	0	0	0	0	0	0	0	Khdc1c
NM_001113187	0	0	0	0	0	0	0	0	0	0	0	0	Khdc1b
NM_001310477	71.2512	25.8694	26.0682	72.9063	23.0268	33.4698	185.067	119.274	149.484	282.464	148.123	217.988	Kcnq5
NM_001160139	71.2512	25.8694	25.1027	71.1909	23.0268	33.4698	186.101	119.274	149.484	281.257	147.186	217.988	Kcnq5
NM_023872	71.2512	25.8694	25.1027	71.1909	23.0268	33.4698	186.101	119.274	149.484	281.257	147.186	217.988	Kcnq5
NM_001012623_2	1.75929	0	0	0	0	0	0	0	0	0	0	0	Rims1
NM_183018	1.75929	0	0	0	0	0	0	0	0	0	0	0	Rims1
NM_053270	1.75929	0	0	0	0	0	0	0	0	0	0	0	Rims1
NM_001012623	0	0	0	0	0	0	0	0	0	0	0	0	Rims1
NM_001012624	0	0	0	0	0	0	0	0	0	0	0	0	Rims1
NM_001012625	0	0	0	0	0	0	0	0	0	0	0	0	Rims1
NM_025746	0	0	0	0	0	0	0	0	0	0	0	0	4933415F23Rik
NR_029533	0	0	0	0	0	0	0	0	0	0	0	0	Mir30a
NR_029717	0	0	0	0	0	0	0	0	0	0	0	0	Mir30c-2
NM_001081079	234.865	137.307	168.96	133.805	133.974	103.648	186.101	158.013	141.179	111.054	131.248	122.918	Ogfrl1
NM_172124	287.644	288.544	334.059	319.072	373.663	353.052	220.219	277.286	275.9	298.157	359.058	290.01	B3gat2
NR_110972	629.825	626.836	719.288	684.462	709.645	810.832	538.658	607.584	593.323	689.261	713.429	655.884	Smap1
NM_028534	866.45	875.581	1005.07	951.213	1004.81	1121.78	738.199	844.093	830.467	946.375	984.363	913.244	Smap1
NM_001290683	794.319	798.968	931.696	883.453	927.353	1022.45	679.267	780.888	751.111	873.949	900.926	834.5	Smap1
NM_026503	146.901	247.75	247.165	117.508	226.082	161.951	140.609	183.498	199.312	131.575	148.123	123.879	Sdhaf4
NM_026604	423.989	341.278	349.507	622.706	479.377	500.967	460.082	566.806	615.468	758.066	820.302	710.621	Fam135a
NM_007740	0	0	0	0	0	0	0	0	0	0	0	0.960299	Col9a1
NM_001290691	0	0	0	0	0	0	0	0	0	0	0	0.960299	Col9a1
NM_007733	0	0	0	0	0	0	0	0	0	0	0	0	Col19a1
NM_026719	611.353	722.354	796.527	952.928	893.86	978.181	668.928	761.518	639.46	1175.73	1008.74	1021.76	Lmbrd1
NM_001310483	584.964	697.48	776.252	905.754	862.459	951.19	645.149	729.916	597.936	1125.03	965.613	977.584	Lmbrd1
NM_175642	0	0	0	0	0	0	0	0	0	0	0	0	Adgrb3
NM_001204913	0	0	0	0	0	0	0	0	0	0	0	0	Gm20172
NM_001033764	0	0	0	0	0	0	0	0	0	0	0	0	4931408C20Rik
NM_001013750	0	0	0	0	0	0	0	0	0	0	0	0	Gm597
NR_105760	0	0	0	0	0	0	0	0	0	0	0	0	Mir6342
NM_001081080	873.487	868.616	859.284	1102.17	1073.89	1093.71	791.961	941.958	947.655	1131.06	1115.61	1089.94	Phf3
NM_011200	1137.38	1254.67	1065.9	1509.59	1151.34	1210.31	1501.21	1403.76	1392.42	1889.13	1564.67	1685.32	Ptp4a1
NR_002688	1073.17	1168.1	1005.07	1434.97	1088.54	1130.41	1434.01	1309.97	1308.45	1804.63	1450.29	1617.14	Gm13363
NR_033445	0	0	0	0	0	0	0	0	0	0	0	0	4931428L18Rik
NM_153601	0	0	0	0	0	0	0	0	0	0	0	0	Lgsn
NM_029062	0	0	0	0	0	0	0	0	0	0	0	0	Pih1d3
NR_015347	0	0	0	0	0	0	0	0	0	0	0	0	Gm4850
NM_133235	0	0	0	0	0	0	1.03389	0	0	0	0.937489	0	Khdrbs2
NM_001199956	0	0	0	0	0	0	0	0	0	0	0	0	Gm9839
NM_001164286	0	0	0	0	0	0	0	0	0	0	0	0	Gm5415
NM_008922	867.329	678.575	574.465	866.298	499.264	515.003	919.13	878.753	954.114	847.392	847.49	791.286	Prim2
NR_033199	7.9168	4.97489	5.79293	4.28861	3.14002	3.23901	10.3389	9.17492	10.1502	7.24267	10.3124	5.76179	1700001G17Rik
NM_008999	900.756	699.47	741.495	684.462	613.351	597.058	744.402	672.827	699.438	663.911	745.303	701.979	Rab23
NM_001159729	851.496	674.595	721.219	653.584	576.717	574.385	699.945	622.875	666.219	640.976	699.366	655.884	Rab23
NM_145392	786.402	765.138	692.255	589.254	623.818	558.19	719.589	809.432	875.681	596.313	818.427	842.182	Bag2
NM_001290699	365.932	251.73	289.646	429.718	376.803	370.327	249.168	236.509	274.054	315.056	264.372	285.209	Zfp451
NM_133817	398.479	264.664	301.232	463.169	414.483	409.195	268.812	251.801	296.2	333.163	291.559	312.097	Zfp451
NM_001290700	190.003	156.212	115.859	144.097	105.714	102.569	197.473	133.546	158.711	146.06	125.623	153.648	Zfp451
NM_001161816	177.688	152.232	153.513	149.243	146.534	109.047	167.491	193.693	219.612	106.226	175.31	173.814	Gm15455
NM_001310484	306.116	271.629	290.612	275.329	255.388	264.519	262.609	216.12	297.123	312.642	285.934	314.018	Bend6
NM_177235	336.904	281.579	319.576	294.198	270.042	290.431	288.456	235.49	318.346	329.541	313.121	344.747	Bend6
NM_001276764	1195.44	880.556	992.521	1964.18	1648.51	1495.34	831.249	981.716	962.419	2151.07	1468.11	1701.65	Dst
NM_133833	1093.4	775.088	884.387	1784.92	1458.02	1348.51	728.894	848.17	844.308	1874.64	1297.48	1499.99	Dst
NM_134448	1159.37	847.722	967.419	1898.99	1583.62	1441.36	794.029	945.017	931.046	2058.13	1420.3	1632.51	Dst
NR_105861	0	0	0	0	0	0	0	0	0	0	0	0	Mir6896
NM_010081	168.892	67.6585	101.376	237.589	174.795	132.799	177.829	147.818	144.87	295.742	179.998	204.544	Dst
NR_039562	0	0	0	0	0	0	0	0	0	0	0	0	Mir5103
NM_027159	138.104	132.332	114.893	135.52	139.208	125.242	232.626	251.801	262.981	234.18	241.872	261.201	Ccdc115
NM_178601	840.94	694.495	642.049	935.774	674.058	703.945	1370.94	1248.81	1242.93	1359.21	1242.17	1322.33	Imp4
NM_011206	0	0.994978	0.965488	0	0	0	0	0	1.84548	0	0.937489	0	Ptpn18
NM_009355	0	0	0	0	0	0	0	0	0	0	0	0	Prss39
NM_007685	0	0	0	0	0	0	0	0	0	0	0	0	Cfc1
NM_009356	0	0	0	0	0	0	0	0	0	0	0	0	Prss40
NM_213727	0	0	0	0	0	0	0	0	0	0	0	0	Amer3
NR_033627	0	0	0	0	0	0	0	0	0	0	0	0	AA619741
NM_183019	24.63	28.8544	31.8611	23.1585	35.5869	31.3104	37.2201	41.7969	35.0642	28.9707	41.2495	20.1663	Arhgef4
NM_174997	2128.74	1948.17	1834.43	2321.85	2058.81	2066.49	1896.16	1968.53	1916.53	2140.21	2284.66	2304.72	Fam168b
NM_001160235	2133.14	1952.15	1835.39	2326.14	2062.99	2070.81	1896.16	1970.57	1918.38	2140.21	2287.47	2307.6	Fam168b
NM_001160236	2132.26	1949.16	1834.43	2327.86	2060.9	2067.57	1899.26	1973.63	1919.3	2147.45	2286.53	2309.52	Fam168b
NM_145516	587.602	488.534	476.951	569.527	424.95	422.151	499.37	521.951	500.126	444.217	478.119	513.76	Plekhb2
NM_175421	227.828	143.277	142.892	198.134	162.234	126.321	182.999	163.11	171.63	168.996	169.685	187.258	Plekhb2
NM_015818	505.796	517.389	567.707	498.336	649.985	601.376	324.642	318.064	325.728	368.169	359.996	340.906	Hs6st1
NM_198899	2662.68	2259.6	1979.25	3017.46	2145.68	2238.16	3043.78	2610.77	2352.07	3178.32	3191.21	2715.73	Uggt1
NR_105862	0	0	0	0	0	0	0	0	0	0	0	0	Mir6897
NM_153408	0	0.994978	0	0	0	0	1.03389	4.07774	4.61371	3.62133	0.937489	0.960299	Neurl3
NM_001290727	80.9273	93.528	73.3771	560.95	332.842	380.044	315.337	234.47	250.063	898.091	441.557	615.552	Arid5a
NM_001290726	86.2052	95.5179	75.308	591.828	352.729	402.717	337.049	245.684	263.904	974.139	462.182	655.884	Arid5a
NM_145996	81.8069	91.538	70.4806	542.938	319.236	369.247	309.134	227.334	239.913	879.984	424.682	604.988	Arid5a
NR_033310	82.6866	94.523	73.3771	565.238	334.936	386.522	319.473	237.528	250.986	919.819	445.307	623.234	Arid5a
NM_001172206	84.4459	94.523	75.308	587.539	350.636	396.239	332.913	242.626	262.981	952.411	458.432	648.202	Arid5a
NM_001172205	86.2052	95.5179	75.308	591.828	352.729	402.717	337.049	245.684	263.904	974.139	462.182	655.884	Arid5a
NM_172652	886.682	705.44	794.596	1531.03	920.026	1027.85	997.706	820.646	806.476	1621.15	1141.86	1253.19	Kansl3
NR_105863	0	0	0	0	0	0	0	0	0	0	0	0	Mir6898
NM_001277076	16.7132	13.9297	16.4133	25.7316	13.6068	19.4341	12.4067	10.1944	14.7639	10.864	11.2499	13.4442	Fer1l5
NM_001013374	171.531	176.111	188.27	270.182	178.981	201.898	180.931	175.343	213.153	210.037	236.247	204.544	Lman2l
NM_033570	154.817	101.488	124.548	391.979	183.168	179.225	285.354	228.354	184.548	494.916	299.996	441.738	Cnnm4
NM_053186	205.837	184.071	189.236	312.211	165.374	194.341	129.237	127.429	155.943	259.529	161.248	217.028	Cnnm3
NM_001039551	205.837	184.071	189.236	312.211	165.374	194.341	129.237	127.429	155.943	259.529	161.248	217.028	Cnnm3
NM_153502	2.63893	4.97489	5.79293	5.14633	7.32672	5.39835	4.13557	2.03887	7.38193	0	0.937489	0.960299	Ankrd23
NM_026241	99.3998	101.488	106.204	109.788	131.881	99.3297	89.9486	71.3605	89.5059	65.184	78.749	77.7842	Ankrd39
NM_001126047	183.846	172.131	240.406	180.121	216.662	237.527	103.389	106.021	102.424	92.9476	101.249	108.514	Sema4c
NM_001304329	182.966	173.126	232.683	178.406	212.475	235.368	101.321	106.021	102.424	89.3262	104.061	108.514	Sema4c
NM_001304330	184.725	173.126	236.544	178.406	213.522	235.368	101.321	110.099	103.347	89.3262	104.999	109.474	Sema4c
NM_001126046	0.879644	0	0.965488	1.71544	3.14002	3.23901	0	1.01944	0	0	0	0.960299	Fam178b
NM_027957	0.879644	0	0.965488	1.71544	1.04667	2.15934	0	1.01944	0	0	0	0	Fam178b
NM_201365	0	0	0	0	2.09335	1.07967	0	0	0	0	0	0.960299	Fam178b
NM_009942	201.439	234.815	212.407	178.406	216.662	188.942	207.812	242.626	263.904	194.345	251.247	210.305	Cox5b
NM_146107	1841.98	1596.94	1442.44	1772.91	1425.57	1412.21	1779.33	1701.44	1624.95	1774.45	1575.92	1638.27	Actr1b
NR_040290	0	1.98996	0	0	0	0	0	0	0	0	1.87498	0	4933424G06Rik
NM_009539	0.879644	0	0	0	2.09335	1.07967	0	0	0	0	0	0	Zap70
NM_001289766	0.879644	0	0	0	2.09335	1.07967	0	0	0	0	0	0	Zap70
NM_001289765	0.879644	0	0	0	2.09335	1.07967	0	0	0	0	0	0	Zap70
NM_001289612	0.879644	0	0	0	0	1.07967	0	0	0	0	0	0	Zap70
NM_018872	1399.51	1029.8	971.281	2200.91	1381.61	1492.1	2114.31	1813.58	1777.2	3219.37	2501.22	2706.12	Tmem131
NM_001282010	0	0.994978	0	0	1.04667	0	3.10168	2.03887	0	0	0	0	Cnga3
NM_009918	0	0.994978	0	0	1.04667	0	3.10168	2.03887	0	0	0	0	Cnga3
NM_001290797	45.7415	37.8092	82.0665	37.7397	85.8273	41.0275	32.0507	55.0495	41.5233	56.7342	59.0618	37.4517	Inpp4a
NM_030266	45.7415	37.8092	82.0665	37.7397	85.8273	41.0275	32.0507	55.0495	41.5233	56.7342	59.0618	37.4517	Inpp4a
NM_001290798	27.269	11.9397	32.8266	15.439	30.3535	20.5137	12.4067	19.3693	6.45919	33.7991	23.4372	12.4839	Inpp4a
NM_001290799	27.269	11.9397	32.8266	15.439	30.3535	20.5137	12.4067	19.3693	6.45919	33.7991	23.4372	12.4839	Inpp4a
NM_172971	27.269	11.9397	32.8266	15.439	30.3535	20.5137	12.4067	19.3693	6.45919	33.7991	23.4372	12.4839	Inpp4a
NM_198006	1187.52	1105.42	1033.07	1006.11	990.154	933.915	1597.36	1447.6	1392.42	1314.54	1413.73	1340.58	Coa5
NM_026123	418.711	447.74	515.57	401.414	600.791	559.269	378.404	338.453	410.62	309.021	418.12	358.192	Unc50
NM_173870	10.5557	6.96485	18.3443	10.2927	18.8401	7.55769	78.5758	74.4188	65.5146	60.3556	91.8739	63.3797	Mgat4a
NM_001290801	10.5557	6.96485	18.3443	10.2927	18.8401	7.55769	78.5758	74.4188	65.5146	60.3556	91.8739	63.3797	Mgat4a
NR_024017	10.5557	16.9146	10.6204	17.1544	9.42007	8.63736	16.5423	18.3498	18.4548	15.6924	15.9373	20.1663	4930594C11Rik
NM_028096	0	0	0.965488	1.71544	1.04667	1.07967	2.06778	2.03887	0	2.41422	0.937489	0	2010300C02Rik
NM_207228	17.5929	13.9297	32.8266	13.7235	30.3535	19.4341	19.6439	11.2138	14.7639	15.6924	25.3122	13.4442	Tsga10
NM_001290720	17.5929	11.9397	30.8956	12.8658	29.3069	16.1951	19.6439	11.2138	16.6093	15.6924	24.3747	14.4045	Tsga10
NM_001290721	17.5929	11.9397	30.8956	13.7235	29.3069	16.1951	19.6439	11.2138	14.7639	15.6924	23.4372	13.4442	Tsga10
NR_110976	16.7132	11.9397	27.9991	12.8658	27.2135	15.1154	19.6439	10.1944	13.8411	15.6924	22.4997	12.4839	Tsga10
NM_001037918	146.021	126.362	123.582	131.231	93.154	109.047	114.762	133.546	155.943	100.19	102.186	106.593	Lipt1
NM_026913	226.948	307.448	279.026	150.101	301.442	247.245	164.389	259.956	274.054	159.339	223.122	193.02	Mitd1
NM_027098	638.622	702.455	699.013	614.128	664.638	692.069	708.216	766.615	787.098	726.681	695.616	723.105	Mrpl30
NM_001033427	0	0	0	0	0	0	0	0	0	0	0	0	Lyg2
NM_027111	0	0	0	0	0	0	0	0	0	0	0	0	Lyg1
NM_172054	618.39	688.525	662.325	679.315	670.918	733.096	734.063	695.255	760.339	793.072	742.491	771.12	Txndc9
NM_198303	2661.8	2641.67	2402.13	2750.71	2155.1	2476.76	3272.27	3073.6	3167.77	3320.76	3264.33	3260.21	Eif5b
NM_019570	397.599	373.117	391.023	464.027	415.53	496.648	333.947	391.463	407.852	353.684	464.057	456.142	Rev1
NM_001290814	22.8708	28.8544	34.7576	22.3008	41.867	34.5495	34.1184	28.5442	32.2959	20.5209	46.8744	22.0869	Aff3
NM_001029878	0.879644	0.994978	0	0.857721	1.04667	0	0	0	0	0	0	0	Lonrf2
NM_145142	109.956	119.397	140.961	63.4714	118.274	78.8159	6.20335	6.11661	3.69096	2.41422	4.68744	4.80149	Chst10
NM_001011684	0	0	0	0	0	0	0	0	0	0	0	0	Nms
NM_026850	1046.78	1238.75	1154.72	895.461	994.34	982.5	865.368	952.153	982.719	801.522	860.614	922.847	Pdcl3
NR_105767	0	0	0	0	0	0	0	0	0	0	0	0	Mir6349
NM_008719	4.39822	4.97489	3.86195	3.43088	3.14002	4.31868	8.27114	10.1944	14.7639	3.62133	23.4372	21.1266	Npas2
NM_001252219	306.996	338.293	308.956	226.438	333.889	278.555	426.997	399.619	441.07	350.062	374.058	377.397	Rpl31
NM_001252218	325.468	350.232	314.749	236.731	341.216	285.033	462.15	425.105	467.83	377.826	394.683	392.762	Rpl31
NM_053257	263.893	298.494	276.129	193.845	303.535	252.643	370.133	345.589	390.319	311.435	327.183	335.144	Rpl31
NM_018775	77.4087	100.493	98.4797	78.9103	122.461	88.533	127.169	144.76	167.016	125.54	124.686	135.402	Tbc1d8
NM_028043	745.059	605.942	634.325	782.242	641.611	620.81	957.384	802.296	754.802	813.593	738.741	751.914	Cnot11
NR_028555	0.879644	0.994978	0	0	1.04667	1.07967	0	1.01944	0	0	0	0.960299	Snord89
NM_001033135	702.836	638.776	608.257	898.034	681.385	702.865	1155.89	847.151	920.896	1310.92	912.176	918.046	Rnf149
NM_170597	0	0.994978	0	0	1.04667	0	0	0	0	0	1.87498	0.960299	Creg2
NM_001145660	0	0	0	0	0	0	0	0	0.922741	2.41422	0	0	Rfx8
NM_001177348	0	0	0	0	0	0	0	0	0	0	0	0	Gm3646
NR_040465	0	0	0	0	0	0	0	0	0	0	0	0	1700066B17Rik
NM_001252202	2788.47	2227.76	2070.97	3004.6	2301.64	2444.37	2893.86	2972.67	2876.18	3889.31	3549.33	3371.61	Map4k4
NM_001252200	2840.37	2271.54	2094.14	3052.63	2333.04	2473.52	2955.9	3034.86	2925.09	3987.09	3615.89	3443.63	Map4k4
NM_001252201	2928.34	2345.16	2171.38	3154.7	2423.05	2551.26	3025.17	3106.22	3013.67	4060.72	3701.2	3544.46	Map4k4
NM_008696	2835.97	2265.57	2091.25	3048.34	2333.04	2461.65	2947.63	3029.76	2921.4	3973.81	3610.27	3436.91	Map4k4
NR_037980	0	0	0.965488	0	0	0	1.03389	0	0	0	0	0	Gm16894
NM_010555	0	0	0	0	0	0	0	0	0	0	0	0	Il1r2
NM_008362	247.18	299.489	363.023	235.016	310.862	324.981	369.099	309.908	332.187	152.096	151.873	141.164	Il1r1
NM_001123382	253.338	305.458	371.713	235.016	311.909	330.379	376.337	317.044	344.182	155.717	152.811	143.085	Il1r1
NM_133193	10.5557	13.9297	3.86195	22.3008	14.6534	6.47802	2.06778	0	2.76822	3.62133	1.87498	0	Il1rl2
NM_001294171	4704.34	4918.18	4643.03	4807.53	4725.73	5026.95	1211.72	620.836	586.863	1208.32	552.181	653.964	Il1rl1
NM_001025602	4649.8	4786.84	4229.8	5136.03	4492.32	4626.39	961.52	481.174	465.984	976.553	430.307	500.316	Il1rl1
NM_010743	4861.79	5092.3	4794.61	4962.77	4889.01	5189.98	1253.08	644.283	616.391	1256.6	584.993	682.773	Il1rl1
NM_001161842	0	0	1.93098	0.857721	0	1.07967	0	0	0.922741	0	0	1.9206	Il18r1
NM_001161843	0	0	1.93098	0.857721	0	1.07967	0	0	0.922741	0	0	1.9206	Il18r1
NM_008365	0.879644	0.994978	1.93098	2.57316	0	2.15934	1.03389	0	0.922741	0	0	1.9206	Il18r1
NM_010553	309.635	258.694	209.511	229.869	132.928	102.569	168.524	112.138	133.797	47.0773	42.187	41.2929	Il18rap
NM_177084	0	0	0	0	0	0	0	1.01944	0.922741	1.20711	0	0	Slc9a4
NM_001033289	1.75929	0	0	0	0	0	1.03389	2.03887	2.76822	1.20711	0	0	Slc9a2
NM_172499	44.8619	40.7941	56.9638	54.8942	59.6604	59.3819	37.2201	50.9718	47.9825	44.6631	62.8117	68.1812	Mfsd9
NM_001081198	0	0	0	0	0	2.15934	0	0	0	0	0	0.960299	Tmem182
NR_040475	0	0	0	0	0	0	0	0	0	0	0	0	4930448I06Rik
NR_027826	15.8336	29.8494	41.516	10.2927	34.5402	39.9478	0	0	0	0	0	0	Pantr1
NM_008900	109.956	110.443	118.755	90.0607	144.441	122.003	0	0	0	0	0	0	Pou3f3
NR_027891	14.0743	21.8895	14.4823	12.8658	34.5402	19.4341	0	0	0	0	0	0	2900092D14Rik
NR_110495	0	0	0.965488	0	0	0	0	0	0	0	0	0	Pantr2
NR_130904	0	0	0	0	0	0	0	0	0	0	0	0	Dalir
NM_023514	563.852	605.942	520.398	625.279	641.611	661.838	767.148	707.488	867.377	731.51	734.053	879.634	Mrps9
NM_053107	0	0	0	0	0	0	0	0	0	0	0	0	Gpr45
NM_001013025	377.367	297.499	259.716	352.523	281.555	306.626	255.371	297.675	308.196	366.962	429.37	471.507	Tgfbrap1
NM_133818	322.83	341.278	411.298	329.365	424.95	389.761	339.117	344.569	366.328	323.506	339.371	325.541	AI597479
NM_001289533	763.531	690.515	620.809	967.51	637.424	669.396	754.741	660.594	683.751	1044.15	699.366	784.564	Fhl2
NM_010212	885.802	800.958	731.84	1108.18	729.532	770.885	872.605	765.596	777.871	1182.97	807.178	913.244	Fhl2
NM_010879	124.91	121.387	123.582	126.943	122.461	112.286	148.88	172.285	179.012	102.604	151.873	136.362	Nck2
NM_024283	0	0.994978	1.93098	0	1.04667	0	0	0	0	1.20711	0.937489	0	1500015O10Rik
NM_026430	588.482	525.349	503.985	566.954	520.197	507.445	573.81	707.488	672.678	586.656	678.742	710.621	Uxs1
NM_009418	1940.5	1458.64	1320.79	2134.87	1318.81	1343.11	2358.31	2124.5	1900.85	2450.44	2119.66	2174.12	Tpp2
NM_001013799	0	0	0	0	0	0	1.03389	0	0	0	0	0	Mettl21c
NM_029368	474.128	378.092	325.369	473.462	294.115	332.538	644.115	594.331	705.897	487.673	542.806	613.631	Tex30
NM_023645	683.484	686.535	643.015	744.502	685.571	624.049	554.166	611.661	637.614	560.1	645.93	692.376	Kdelc1
NM_144558	365.932	406.946	402.608	330.223	434.37	454.541	428.031	448.552	460.448	372.997	450.932	446.539	Bivm
NM_011729	161.855	217.9	243.303	144.955	221.895	210.536	173.694	155.974	168.862	153.303	181.873	183.417	Ercc5
NM_207281	0	0	0	0	0	0	0	0	0	0	0	0	Mettl21e
NM_028450	151.299	342.273	401.643	163.825	496.123	410.275	230.558	394.522	353.41	311.435	392.808	308.256	Gulp1
NR_040602	0	0	0	0.857721	0	0	1.03389	0	0.922741	0	0	0	4930521E06Rik
NM_009930	7012.53	9745.81	10969.9	5799.05	9409.6	10001	6052.4	7257.36	5735.76	3868.79	6339.3	4244.52	Col3a1
NM_007737	9177.33	9427.42	9982.18	9129.58	9199.22	9878.98	7679.75	6434.68	5061.23	7036.25	6828.67	5509.24	Col5a2
NM_028599	1594.8	1127.31	1025.35	2013.07	1140.87	1396.01	2344.87	2140.81	2255.18	2773.94	2464.66	2781.99	Wdr75
NM_016917	3.51858	21.8895	25.1027	14.5813	65.9405	44.2665	56.8641	125.391	88.5831	109.847	126.561	106.593	Slc40a1
NR_037691	0	0	0	0	0	0	0	0	0	0	0	0	Stk-ps2
NR_037690	0	0	0	0	0	0	0	0	0	0	0	0	Stk-ps2
NM_001160386	0	0	0.965488	0.857721	0	0	4.13557	6.11661	1.84548	9.65689	4.68744	0.960299	Dnah7b
NM_001310335	1.75929	0.994978	1.93098	0	1.04667	0	1.03389	0	0	0	0	0.960299	Dnah7c
NM_172653	631.585	611.912	503.985	82.3412	238.642	173.827	436.302	508.698	432.766	65.184	224.06	133.482	Slc39a10
NR_105768	0	0	0	0	0	0	0	0	0	0	0	0	Mir6350
NM_019790	328.987	183.076	168.96	287.337	204.101	154.393	5.16946	6.11661	7.38193	16.8996	16.8748	10.5633	Tmeff2
NR_045151	0	0	0	0	0	0	1.03389	0	0	0	0	0	9330175M20Rik
NM_138741	2911.62	2193.93	1778.43	2373.31	1532.33	1582.8	544.861	480.154	536.113	247.458	420.932	290.971	Sdpr
NM_028696	292.922	223.87	226.89	278.759	198.868	156.552	391.845	361.9	352.487	440.596	403.12	362.033	Nabp1
NM_001161817	1105.71	837.772	752.115	1342.33	836.293	1088.31	1496.04	1476.14	1409.03	2233.16	1886.23	1939.8	Myo1b
NM_010863	1093.4	827.822	748.253	1329.47	830.013	1081.83	1484.67	1456.77	1402.57	2204.19	1868.41	1912.92	Myo1b
NM_001290982	1076.68	814.887	738.598	1302.88	817.452	1062.4	1457.79	1431.29	1376.73	2160.73	1836.54	1870.66	Myo1b
NM_001308266	0	0	0.965488	0	0	0	0	1.01944	0	0	0.937489	0	Stat4
NM_011487	0	0	0.965488	0	0	0	0	1.01944	0	0	0.937489	0	Stat4
NM_009283	289.403	377.097	391.023	242.735	312.956	409.195	534.522	804.335	658.837	414.039	750.928	468.626	Stat1
NM_001205314	289.403	375.107	391.023	242.735	312.956	409.195	533.488	799.237	655.146	412.832	747.178	466.705	Stat1
NM_001205313	282.366	366.152	375.575	235.873	305.629	402.717	516.946	770.693	644.073	394.725	726.554	454.221	Stat1
NM_001081081	1609.75	1357.15	1170.17	1505.3	1263.34	1509.38	1322.35	1373.18	1442.24	1204.7	1764.35	1818.81	Gls
NM_001113383	1967.76	1427.79	1216.51	1811.51	1291.6	1527.73	1496.04	1397.65	1547.44	1321.79	1591.86	1692.05	Gls
NM_008667	1049.42	849.712	858.319	1012.11	844.666	814.071	1540.5	1560.76	1652.63	1495.61	1389.36	1546.08	Nab1
NM_001142647	69.4919	51.7389	49.2399	36.882	74.3139	41.0275	42.3896	32.6219	54.4417	30.1778	26.2497	25.9281	Tmem194b
NR_024590	69.4919	51.7389	48.2744	36.882	74.3139	41.0275	42.3896	32.6219	54.4417	30.1778	26.2497	25.9281	Tmem194b
NM_133829	4.39822	6.96485	0.965488	10.2927	5.23337	6.47802	59.9657	76.4577	76.5875	103.812	90.9364	76.8239	Mfsd6
NM_178081	1.75929	4.97489	0.965488	6.00405	2.09335	0	34.1184	42.8163	31.3732	44.6631	49.6869	42.2532	Mfsd6
NM_008384	130.187	120.392	110.066	112.361	118.274	122.003	110.626	144.76	153.175	109.847	115.311	97.9505	Inpp1
NM_146108	324.589	459.68	458.607	381.686	494.03	533.357	494.2	530.106	714.202	508.194	502.494	556.973	Hibch
NM_144953	0	0	0	0	1.04667	0	0	0	0	0	0	0	1700019D03Rik
NM_010834	0	0	0	0	0	0	0	0	0	0	0	0	Mstn
NM_027070	0	1.98996	0.965488	0	0	0	0	0	0	0	0	0	1700019A02Rik
NM_153556	124.91	95.5179	114.893	86.6298	104.667	105.808	137.508	137.624	155.943	131.575	148.123	134.442	Pms1
NM_145517	248.06	276.604	230.752	197.276	289.929	215.934	322.574	313.986	392.165	243.837	346.871	388.921	Ormdl1
NM_001285839	58.9362	80.5933	69.5151	57.4673	93.154	79.8956	107.525	127.429	136.566	95.3618	115.311	122.918	Osgepl1
NR_104360	56.2972	73.6284	65.6532	54.0364	84.7806	74.4973	99.2536	120.293	130.106	91.7405	103.124	109.474	Osgepl1
NR_104361	58.9362	80.5933	69.5151	57.4673	93.154	79.8956	107.525	127.429	136.566	95.3618	115.311	122.918	Osgepl1
NM_133728	825.986	906.425	963.557	800.254	1016.32	1100.18	935.672	863.462	954.114	742.374	824.052	774.961	Asnsd1
NM_001290984	370.33	406.946	439.297	343.946	443.79	499.887	439.404	415.93	444.761	347.648	391.87	370.675	Asnsd1
NM_001252070	0.879644	0.994978	0	0	0	0	0	0	0	0	0	0	Dnah7a
NM_133810	359.775	264.664	306.06	446.015	252.248	285.033	524.183	587.195	571.177	513.022	545.618	483.991	Stk17b
NM_001001883	15.8336	10.9448	17.3788	37.7397	17.7935	38.8681	22.7456	11.2138	15.6866	47.0773	28.1247	15.3648	Hecw2
NR_106149	0	0	0	0	0	0	0	0	0	0	0	0	Mir7681
NM_172655	2.63893	0.994978	0	11.1504	4.1867	9.71703	9.30503	2.03887	6.45919	12.0711	8.4374	4.80149	Hecw2
NM_030025	0	0	0	0	6.28004	2.15934	1.03389	4.07774	0.922741	0	0.937489	0.960299	Ccdc150
NM_001033194	541.861	492.514	490.468	542.938	508.684	516.082	522.115	500.543	518.58	482.845	477.182	514.72	Gtf3c3
NM_001163314	153.058	163.176	161.236	89.203	144.441	148.995	156.118	167.187	149.484	140.025	133.123	158.449	Pgap1
NM_001081433	104.678	165.166	255.854	49.7478	220.848	210.536	190.236	276.267	267.595	232.973	401.245	238.154	Ankrd44
NM_031179	3708.58	3182.94	3006.53	3406.01	2981.97	3164.51	4441.6	4234.74	3991.78	3821.71	4048.08	3739.4	Sf3b1
NM_001039710	476.767	370.132	275.164	567.811	257.482	226.731	542.793	442.435	455.834	533.543	427.495	422.532	Coq10b
NM_026424	423.109	318.393	237.51	494.905	217.708	197.58	477.658	382.288	402.315	473.188	369.37	367.794	Coq10b
NM_010477	2163.93	1963.09	1668.36	2053.38	1731.2	1956.36	2740.85	2599.56	2405.59	2910.35	2503.09	2483.33	Hspd1
NM_008303	401.998	457.69	398.746	424.572	450.07	446.984	580.013	556.612	581.327	581.828	542.806	543.529	Hspe1
NM_025283	867.329	980.054	1006.04	837.136	1011.09	950.11	947.045	1039.82	1075.92	870.327	905.614	930.53	Mob4
NM_028713	321.07	595.992	793.631	817.408	1362.77	1353.91	189.202	250.781	261.136	380.24	587.805	460.943	Rftn2
NM_175439	266.532	157.207	130.341	166.398	80.5939	91.772	322.574	246.703	309.118	199.173	231.56	250.638	Mars2
NM_001113367	0	0	0	0	0	0	0	0	0	0	0	0	Boll
NM_029267	0	0	0	0	0	0	0	0	0	0	0	0	Boll
NM_001114663	20.2318	29.8494	11.5859	45.4592	21.9802	31.3104	10.3389	9.17492	7.38193	9.65689	7.49991	8.64269	Plcl1
NR_045837	0	0	0	0	0	0	0	0	0	0	0	0	9130227L01Rik
NR_126075	0	0	0	0	0	0	0	0	0	0	0	0	1700003I22Rik
NR_126076	0	0	0	0	0	0	0	0	0	0	0	0	1700003I22Rik
NM_027661	0	0	0	0	0	0	0	0	0	0	0	0	Hsfy2
NM_139146	189.124	161.187	197.925	123.512	195.728	146.835	216.083	239.567	236.222	105.019	231.56	169.013	Satb2
NR_024325	40.4636	46.764	52.1363	25.7316	40.8203	36.7088	98.2197	72.3799	83.0467	24.1422	70.3116	38.412	9130024F11Rik
NR_024326	15.8336	18.9046	11.5859	14.5813	20.9335	21.5934	29.9829	32.6219	30.4505	10.864	34.6871	20.1663	9130024F11Rik
NR_037990	0	0	0	0	0	0	0	0	0	0	0	0	BC055402
NR_037999	23.7504	13.9297	11.5859	23.1585	20.9335	9.71703	37.2201	24.4665	55.3645	35.0062	16.8748	26.8884	4930558J18Rik
NM_028546	240.143	186.061	174.753	193.845	185.261	177.066	262.609	257.917	311.886	223.316	295.309	304.415	1700066M21Rik
NM_001037742	270.93	280.584	244.268	332.796	301.442	276.396	324.642	285.442	317.423	278.843	305.621	290.01	Tyw5
NM_001302962	269.171	280.584	240.406	331.08	298.302	273.157	320.507	284.423	314.655	276.429	302.809	288.09	Tyw5
NM_001302964	268.292	280.584	240.406	331.08	298.302	273.157	320.507	283.403	314.655	276.429	302.809	286.169	Tyw5
NM_001302963	265.653	276.604	236.544	325.076	292.022	268.838	314.303	282.384	310.964	272.807	299.996	279.447	Tyw5
NM_001081181	348.339	357.197	357.23	462.312	414.483	402.717	388.743	397.58	427.229	446.631	385.308	413.889	9430016H08Rik
NM_144882	24.63	24.8745	32.8266	27.4471	24.0735	32.3901	0	0	0	0	0	0	Spats2l
NM_001164566	22.8708	20.8945	30.8956	27.4471	21.9802	28.0714	0	0	0	0	0	0	Spats2l
NR_027630	102.918	119.397	147.72	100.353	131.881	128.481	116.83	119.274	107.961	91.7405	90.9364	94.1093	Kctd18
NM_001159865	71.2512	85.5681	99.4452	74.6217	85.8273	79.8956	92.0164	88.6909	78.433	54.32	60.9368	72.0224	Kctd18
NM_001159864	106.437	121.387	147.72	102.069	136.068	130.64	120.965	122.332	109.806	96.5689	89.9989	96.9902	Kctd18
NM_001177867	575.287	382.072	361.092	407.418	328.656	307.706	474.556	353.744	440.148	341.613	280.309	266.003	Sgol2a
NM_199007	651.817	450.725	431.573	477.751	357.963	357.371	562.437	385.347	497.357	388.69	303.746	308.256	Sgol2a
NM_009676	14.0743	40.7941	38.6195	17.1544	35.5869	26.9918	66.1691	120.293	106.115	97.776	77.8115	60.4988	Aox1
NM_023617	4.39822	14.9247	25.1027	2.57316	29.3069	30.2308	2.06778	0	0.922741	6.03556	0.937489	0	Aox3
NM_023631	0	0	0	0	0	0	0	0	0	2.41422	0	0	Aox4
NM_001008419	0	0	0	0	0	0	0	1.01944	0.922741	0	0.937489	0.960299	Aox2
NM_025824	3135.05	3165.03	2971.77	2979.72	2992.44	2873	3592.77	3574.14	3395.69	3522.35	3240.9	3229.49	Bzw1
NR_027853	414.313	443.76	353.368	483.755	479.377	416.753	470.421	510.737	475.212	404.382	436.87	332.263	Clk1
NR_027854	453.017	476.595	377.506	520.637	512.87	442.665	507.641	561.709	512.121	439.389	477.182	352.43	Clk1
NM_001042634	447.739	473.61	374.609	515.49	499.264	431.868	504.539	556.612	509.353	438.181	475.307	351.469	Clk1
NM_001285826	483.804	507.439	469.227	488.043	539.037	526.879	502.472	470.979	598.859	462.324	469.682	563.695	Ppil3
NM_001285827	478.527	504.454	450.883	479.466	530.664	522.56	496.268	458.746	597.013	458.702	462.182	556.013	Ppil3
NM_027351	431.026	464.655	419.987	428.861	487.75	471.816	450.777	414.91	550.876	420.075	419.057	499.355	Ppil3
NM_027374	403.757	443.76	390.057	405.702	463.677	454.541	409.421	387.385	508.43	382.654	401.245	472.467	Ppil3
NM_022988	511.953	403.961	442.193	690.466	428.09	499.887	832.283	775.79	812.012	948.79	902.801	944.934	Nif3l1
NM_001271526	1478.68	963.139	754.046	1742.03	832.106	1089.39	2228.04	1926.73	2110.31	2476.99	2272.47	2490.06	Orc2
NM_008765	1486.6	968.114	758.873	1753.18	834.199	1091.55	2239.41	1936.93	2117.69	2483.03	2288.41	2504.46	Orc2
NM_001025378	1286.92	850.707	666.186	1512.16	734.765	952.269	1934.41	1685.13	1857.48	2157.11	1988.41	2165.47	Orc2
NM_172513	167.132	117.407	165.098	65.1868	165.374	116.604	117.864	93.7881	113.497	76.048	74.0616	77.7842	Fam126b
NM_025597	317.552	339.288	345.645	219.577	362.149	305.547	314.303	353.744	358.024	272.807	338.433	335.144	Ndufb3
NR_045007	24.63	12.9347	10.6204	9.43493	10.4667	6.47802	19.6439	16.311	25.8368	4.82845	11.2499	6.72209	Gm20257
NM_175370	10.5557	7.95983	2.89646	2.57316	0	1.07967	11.3728	5.09718	3.69096	1.20711	0.937489	0.960299	Als2cr12
NM_001289704	694.919	528.334	567.707	542.08	387.269	380.044	259.507	217.14	188.239	359.719	179.06	177.655	Cflar
NM_001293804	701.077	537.288	576.396	548.942	393.549	380.044	261.575	227.334	199.312	360.926	185.623	180.536	Cflar
NM_207653	726.586	557.188	597.637	562.665	407.156	393	284.32	255.878	222.381	370.583	197.81	197.822	Cflar
NM_009805	93.2423	82.5832	71.4461	78.0526	48.147	38.8681	65.1352	63.205	69.2056	51.9058	45.9369	29.7693	Cflar
NM_001293805	653.576	496.494	536.811	508.629	370.523	360.61	235.727	202.868	169.784	333.163	167.81	172.854	Cflar
NM_009812	566.491	494.504	567.707	402.271	427.043	375.725	569.675	546.417	612.7	436.974	431.245	428.293	Casp8
NM_001080126	518.111	448.735	518.467	366.247	374.709	343.335	522.115	500.543	555.49	408.004	396.558	386.04	Casp8
NM_001277926	518.111	448.735	518.467	366.247	374.709	343.335	522.115	501.562	555.49	408.004	396.558	386.04	Casp8
NM_172406	1067.01	863.641	802.32	827.701	652.078	646.723	808.504	710.547	751.111	824.457	810.928	661.646	Trak2
NM_172656	181.207	165.166	204.683	96.0648	132.928	166.269	220.219	146.799	188.239	115.883	135.936	120.037	Stradb
NM_175200	0	0	0	0	0	0	0	0	0	0	0	0	Als2cr11
NM_001033449	571.769	540.273	452.814	637.287	458.443	508.525	407.353	375.152	400.47	374.205	354.371	400.445	Tmem237
NM_001037812	562.972	537.288	452.814	631.283	458.443	515.003	404.252	376.172	394.01	371.79	353.433	396.603	Tmem237
NM_145143	3.51858	3.97991	0.965488	1.71544	0	2.15934	3.10168	4.07774	1.84548	0	0	0.960299	Mpp4
NM_001164682	27.269	15.9197	10.6204	15.439	8.37339	14.0357	23.7795	24.4665	26.7595	14.4853	28.1247	26.8884	Mpp4
NM_028717	645.659	505.449	474.054	453.735	423.903	429.709	709.25	745.207	722.506	665.118	734.053	670.289	Als2
NM_001159948	639.502	499.479	472.123	449.446	420.763	424.31	700.979	740.11	716.97	657.876	725.616	669.328	Als2
NM_146109	278.847	222.875	195.029	204.995	198.868	186.783	344.286	321.122	306.35	294.535	347.808	297.693	Als2
NM_001033373	3.51858	18.9046	30.8956	4.28861	45.007	30.2308	7.23724	14.2721	0.922741	7.24267	7.49991	3.8412	Cdk15
NM_008057	874.367	917.37	967.419	1003.53	1112.61	1039.72	795.063	822.684	764.03	795.486	1002.18	866.19	Fzd7
NM_001013771	0	0	0	0	0	0	0	0	0	0	0	0	Gm973
NM_009460	638.622	743.249	671.014	633.856	818.499	740.654	684.437	712.585	751.111	636.148	706.866	739.43	Sumo1
NM_018868	2685.55	2370.04	2058.42	3074.07	2185.46	2522.11	3464.57	3150.06	3214.83	3859.14	3192.15	3487.81	Nop58
NR_028554	0	0	0	0	2.09335	0	0	0	0	0	0.937489	0	Snord70
NR_028521	0	0	0	0	0	0	0	0	0	0	0	0	Snord11
NM_007561	1139.14	1023.83	1093.9	1175.08	1116.8	1186.56	871.571	761.518	668.065	801.522	781.865	716.383	Bmpr2
NM_001037725	560.334	551.218	629.498	641.575	544.27	648.882	574.844	499.523	483.516	506.987	546.556	521.442	Fam117b
NM_027407	5.27787	3.97991	3.86195	1.71544	3.14002	0	2.06778	0	0.922741	1.20711	2.81247	0.960299	Ica1l
NM_021312	675.567	508.434	397.781	711.909	427.043	498.808	784.724	729.916	787.098	870.327	839.99	992.949	Wdr12
NM_001199061	653.576	495.499	384.264	681.031	410.296	482.613	775.419	715.644	770.489	842.564	824.052	962.22	Wdr12
NM_001199060	693.16	506.444	395.85	702.474	432.276	498.808	813.673	753.363	808.321	863.085	858.739	1004.47	Wdr12
NM_001285463	51.899	49.7489	72.4116	61.7559	78.5006	76.6566	49.6268	44.8552	71.0511	51.9058	53.4368	53.7767	Carf
NM_139150	51.0194	49.7489	72.4116	61.7559	79.5472	75.5769	49.6268	44.8552	71.0511	50.6987	53.4368	53.7767	Carf
NM_001285473	42.2229	48.7539	69.5151	50.6056	74.3139	72.3379	39.2879	36.6997	59.9782	47.0773	43.1245	42.2532	Carf
NR_104344	36.0654	42.7841	60.8257	43.7438	72.2205	66.9396	34.1184	36.6997	55.3645	43.456	41.2495	38.412	Carf
NM_173444	158.336	191.036	224.959	217.003	231.315	263.44	77.5419	133.546	101.502	154.51	170.623	133.482	Nbeal1
NM_030013	769.689	800.958	805.217	892.03	1005.85	1001.93	882.944	875.695	911.668	923.44	965.613	1016.96	Cyp20a1
NM_001198570	490.842	411.921	417.091	518.064	375.756	416.753	603.793	463.843	491.821	503.365	470.619	470.546	Abi2
NM_001198571	620.149	501.469	518.467	654.441	484.61	506.365	749.572	587.195	610.855	627.698	595.305	602.107	Abi2
NM_198127	620.149	501.469	518.467	654.441	484.61	506.365	749.572	587.195	610.855	627.698	595.305	602.107	Abi2
NM_001045513	467.971	293.519	261.647	745.36	339.122	320.662	508.675	386.366	384.783	840.15	562.493	680.852	Raph1
NM_007642	0	0	0	0.857721	0	0	1.03389	13.2527	1.84548	15.6924	18.7498	20.1663	Cd28
NM_009843	0	0	0	0	0	0	0	0	0	0	0	0	Ctla4
NM_001281976	0	0	0	0	0	0	0	0	0	0	0	0	Ctla4
NM_017480	0	0	0	0	0	0	0	1.01944	0	0	0	0	Icos
NR_040483	0	0	0	0	0	0	0	0	0	0	0	0	9530026F06Rik
NM_001081050	63.3344	78.6033	86.8939	113.219	78.5006	139.277	6.20335	10.1944	13.8411	12.0711	22.4997	13.4442	Pard3b
NM_010939	3024.22	3287.41	3463.2	3103.24	3348.31	3127.81	1733.84	1945.08	1571.43	2469.75	2504.97	2413.23	Nrp2
NM_001077407	2333.7	2524.26	2669.57	2292.69	2429.33	2257.59	1355.43	1507.75	1190.34	1866.19	1799.04	1750.62	Nrp2
NM_001077404	3040.05	3297.36	3473.82	3114.39	3359.82	3139.68	1736.94	1957.32	1576.04	2476.99	2519.97	2422.83	Nrp2
NM_001077403	3042.69	3304.32	3474.79	3116.96	3360.87	3140.76	1739.01	1958.34	1577.89	2478.2	2522.78	2425.72	Nrp2
NM_001077406	2336.34	2531.23	2670.54	2295.26	2430.38	2258.67	1357.5	1508.76	1192.18	1867.4	1801.85	1753.51	Nrp2
NM_001077405	3021.58	3280.44	3462.24	3100.66	3347.26	3126.73	1731.77	1944.06	1569.58	2468.54	2502.16	2410.35	Nrp2
NR_040601	0.879644	0	0.965488	0	0	0	0	1.01944	0	0	0	0	4930487H11Rik
NM_001081436	234.865	184.071	275.164	253.028	264.809	218.093	230.558	195.732	196.544	288.5	227.81	191.099	Ino80d
NM_001114609	235.745	184.071	275.164	253.028	266.902	218.093	230.558	195.732	196.544	288.5	227.81	191.099	Ino80d
NR_045915	157.456	145.267	142.892	127.8	131.881	123.082	169.558	137.624	145.793	147.268	147.186	138.283	Ino80dos
NR_045914	158.336	145.267	142.892	126.943	135.021	125.242	171.626	138.643	143.948	148.475	148.123	138.283	Ino80dos
NM_145518	1683.64	1513.36	1480.09	1495.01	1308.34	1224.35	1809.31	1830.91	1803.96	1805.84	1764.35	1717.01	Ndufs1
NM_001160040	1714.43	1532.27	1500.37	1522.46	1329.28	1244.86	1835.16	1853.33	1811.34	1823.95	1778.42	1735.26	Ndufs1
NM_001160038	1729.38	1545.2	1506.16	1525.89	1335.56	1245.94	1849.63	1865.57	1826.1	1828.77	1788.73	1742.94	Ndufs1
NM_001160039	1698.59	1526.3	1485.89	1498.44	1314.62	1225.43	1823.79	1843.14	1818.72	1810.67	1774.67	1724.7	Ndufs1
NM_018796	1607.11	1812.85	1748.5	1528.46	1891.34	1859.19	1863.07	1829.89	1686.77	1980.87	1673.42	1729.5	Eef1b2
NR_028558	0	0	0	0	3.14002	1.07967	2.06778	0	1.84548	1.20711	0	0.960299	Snora41
NM_146250	0	0	0	0	0	0	0	0	0	0	0	0	Gpr1
NM_001285936	0	0	0	0	0	0	0	0	0	0	0.937489	0	Zdbf2
NM_001285937	0	0	0	0	0	0	0	0	0	0	0.937489	0	Zdbf2
NM_001267872	0	0	0	0	0	0	1.03389	0	0	0	0.937489	0	Zdbf2
NM_028673	0	0	0	0	0	0	1.03389	0	0	0	0.937489	0	Zdbf2
NM_011780	0.879644	3.97991	1.93098	5.14633	3.14002	2.15934	204.711	192.673	143.948	156.924	181.873	143.085	Adam23
NM_001177600	0	2.98494	1.93098	4.28861	3.14002	0	174.728	165.149	118.111	133.989	154.686	120.998	Adam23
NM_001081658	0	0	0	0	0	0	0	0	0	0	0	0	Dytn
NM_029696	0	0.994978	0.965488	0	2.09335	0	0	1.01944	1.84548	0	0	2.8809	Mdh1b
NM_172422	431.905	361.177	282.888	495.763	344.356	328.22	558.302	606.564	647.764	564.928	710.616	737.51	Fastkd2
NM_001256158	0.879644	0.994978	1.93098	0.857721	2.09335	4.31868	1.03389	0	0.922741	2.41422	0.937489	1.9206	4933402D24Rik
NR_027824	0	0	0	0	0	0	0	0	0	0	0	0	Gm13749
NR_035484	0	0	0	0	0	0	0	0	0	0	0	0	Mir1958
NM_033563	77.4087	66.6636	68.5496	68.6177	43.9603	52.9039	72.3724	47.9135	63.6691	62.7698	43.1245	62.4194	Klf7
NR_105864	0	0	0	0	0	0	0	0	0	0	0	0	Mir6899
NM_001037726	726.586	675.59	752.115	603.836	760.932	721.22	663.759	611.661	655.146	555.271	660.929	585.782	Creb1
NM_009952	772.328	716.384	783.976	637.287	795.472	751.451	696.843	640.205	698.515	586.656	694.679	619.393	Creb1
NM_133828	767.93	707.43	782.045	634.714	793.379	751.451	693.742	640.205	693.901	585.449	694.679	617.472	Creb1
NM_025964	225.189	268.644	297.37	179.264	289.929	268.838	327.744	381.269	412.465	296.949	400.308	432.135	Mettl21a
NR_038009	60.6955	65.6686	39.585	80.6258	43.9603	33.4698	188.168	191.654	160.557	223.316	207.185	235.273	2810408I11Rik
NM_001097644	515.472	347.247	333.093	422.857	225.035	255.882	503.505	440.396	478.903	414.039	516.556	481.11	Ccnyl1
NM_001042659	440.702	321.378	388.126	192.987	363.196	288.272	146.813	77.4771	90.4286	140.025	81.5615	88.3475	Fzd5
NM_022721	443.341	326.353	392.953	194.703	366.336	291.511	150.948	77.4771	90.4286	141.232	83.4365	88.3475	Fzd5
NM_001039493	191.762	173.126	196.959	233.3	220.848	214.854	93.0503	82.5743	82.124	124.332	95.6238	92.1887	Plekhm3
NM_027582	0	0	0	1.71544	0	0	0	0	0	0	0	0	Akr1cl
NM_007777	0	0	0	0	3.14002	0	0	1.01944	0	0	0	0	Cryge
NM_007776	0	0	0	0	1.04667	0	0	0	0	0	0	0	Crygd
NM_001082573	0	0	0	0	0	0	0	0	0	0	0	0	Crygc
NM_007775	0	0	0	0	0	0	0	0	0	0	0	0	Crygc
NM_144761	0	0	0	0	0	0	0	0	0	0	0	0	Crygb
NM_007774	0	0	0	0	0	0	0	0	0	0	0	0	Cryga
NM_001285882	1.75929	0	0.965488	0	2.09335	2.15934	0	0	0	0	0	0	D630023F18Rik
NM_175293	1.75929	0	0.965488	0	3.14002	1.07967	0	0	0.922741	0	0	0	D630023F18Rik
NM_001285881	1.75929	0	0.965488	0	3.14002	1.07967	0	0	0.922741	0	0	0	D630023F18Rik
NM_010497	1115.39	1986.97	2052.63	1061.86	2091.25	1804.13	1068.01	1366.04	1190.34	1146.76	1253.42	1104.34	Idh1
NM_001111320	1055.57	1902.4	1967.66	1002.68	1994.96	1723.15	1013.21	1306.92	1139.59	1104.51	1204.67	1066.89	Idh1
NM_011086	183.846	259.689	266.475	308.78	310.862	337.937	218.151	305.831	311.886	450.253	465.932	465.745	Pikfyve
NM_139270	0.879644	3.97991	0	0	2.09335	2.15934	1.03389	4.07774	0.922741	1.20711	0.937489	0	Pth2r
NM_027010	0	0	0	0	0	0	0	0	0	0	0	0	Crygf
NM_001039934	263.893	300.483	276.129	389.405	328.656	362.769	121.999	154.954	143.948	200.38	165.935	179.576	Map2
NM_008632	258.615	287.549	271.302	378.255	317.142	357.371	119.931	149.857	138.411	193.138	165.935	171.894	Map2
NM_175510	0	0	0	0	0	0	0	0	0	0	0	0	Unc80
NM_025683	548.898	539.278	474.054	505.198	622.771	513.923	588.285	638.167	680.983	560.1	667.492	683.733	Rpe
NM_001122738	160.975	196.011	226.89	276.186	257.482	265.599	139.575	158.013	148.561	272.807	251.247	254.479	Kansl1l
NM_177645	160.095	198.001	225.924	277.044	258.528	267.758	139.575	160.051	145.793	275.221	252.184	252.559	Kansl1l
NM_007381	1057.33	999.953	970.315	993.241	870.833	917.72	1171.4	1316.09	1490.23	1318.17	1350.92	1493.26	Acadl
NM_001113387	0	0	0	0	0	0	0	0	0	0	0	0	Myl1
NM_021285	0	0	0	0	0	0	0	0	0	0	0	0	Myl1
NM_021295	569.13	619.872	631.429	515.49	602.884	615.412	706.148	713.605	714.202	695.296	718.116	698.137	Lancl1
NM_001190984	569.13	619.872	631.429	516.348	601.838	615.412	708.216	714.624	714.202	695.296	718.116	698.137	Lancl1
NM_001190985	589.362	642.756	654.601	530.929	617.538	624.049	740.267	740.11	745.575	710.989	749.053	730.787	Lancl1
NM_001080809	0	0	0	0	0	0	0	0	1.84548	0	0	2.8809	Cps1
NM_010154	0	0	0	0	0	0	0	0	0	0	0	0	Erbb4
NM_011770	95.0016	127.357	170.891	48.8901	126.648	89.6126	42.3896	23.447	22.1458	2.41422	27.1872	24.0075	Ikzf2
NM_001271533	0	0	0	0	0	0	0	0	0	0	0	0	Spag16
NM_029160	0	0	0	0	0	0	0	0	0	0	0	0	Spag16
NM_025728	0	0	0	0	0	0	0	0	0	0	0	0	Spag16
NM_177164	0	0	0	0	0	0	0	0	0	0	0	0	Vwc2l
NM_007525	146.021	76.6133	89.7904	106.357	58.6137	55.0632	186.101	131.507	165.171	176.238	88.1239	120.998	Bard1
NM_175210	0	0	0	0.857721	1.04667	0	6.20335	15.2915	11.0729	32.592	35.6246	14.4045	Abca12
NM_026195	2857.96	2315.31	1903.94	2783.31	1867.27	2004.95	3502.83	3208.16	3002.6	3620.13	3300.9	3654.9	Atic
NM_001276409	14802.7	16270.9	16229.8	16327.6	17920.1	19176	19633.6	19884.1	16062.2	23669	19044.1	18335.9	Fn1
NM_001276408	14939	16420.1	16362.1	16462.2	18085.5	19335.8	19803.2	20057.4	16207.9	23867	19206.3	18497.3	Fn1
NM_010233	15168.6	16677.8	16640.2	16764.2	18382.7	19644.6	20355.3	20594.6	16655.5	24524.9	19744.4	18989.9	Fn1
NM_001276410	14521.2	15963.4	15919	15994.8	17600.9	18799.2	19232.5	19481.4	15742.9	23191	18666.3	17973.9	Fn1
NM_001276411	14384.8	15814.2	15786.7	15860.1	17435.5	18639.4	19062.9	19308.1	15597.1	22993.1	18504.1	17812.6	Fn1
NM_001276412	14413.9	15839.1	15786.7	15896.1	17456.4	18670.7	19102.2	19345.8	15637.7	23042.6	18542.6	17852.9	Fn1
NM_001276413	13996	15382.4	15343.5	15428.7	16971.8	18134.1	18531.5	18769.8	15172.6	22366.6	18002.6	17329.6	Fn1
NR_040308	3.51858	1.98996	1.93098	0	0	1.07967	2.06778	0	1.84548	4.82845	1.87498	1.9206	Apol7d
NR_027658	3.51858	2.98494	3.86195	1.71544	1.04667	1.07967	17.5762	22.4276	15.6866	22.9351	7.49991	13.4442	Gm8883
NR_027659	0.879644	2.98494	1.93098	1.71544	0	0	10.3389	14.2721	10.1502	15.6924	4.68744	5.76179	Gm8883
NR_040454	1.75929	3.97991	1.93098	2.57316	4.1867	4.31868	2.06778	1.01944	0.922741	0	0.937489	1.9206	4933417E11Rik
NM_001005423	18.4725	6.96485	8.68939	22.3008	5.23337	16.1951	234.693	306.85	309.118	505.78	573.743	532.006	Mreg
NM_023523	166.253	178.101	171.857	159.536	155.954	191.102	188.168	210.004	238.99	246.251	210.935	244.876	Pecr
NM_175564	4.39822	3.97991	4.82744	5.14633	10.4667	10.7967	1.03389	10.1944	4.61371	4.82845	6.56242	3.8412	Tmem169
NM_009533	986.081	974.084	1005.07	1064.43	808.032	909.082	1030.79	1263.08	1140.51	1242.12	1488.73	1352.1	Xrcc5
NM_001045533	3.51858	4.97489	5.79293	0	6.28004	4.31868	3.10168	5.09718	2.76822	3.62133	4.68744	3.8412	38047
NM_018817	277.968	387.047	354.334	273.613	376.803	332.538	293.625	299.714	283.282	265.565	274.684	320.74	Smarcal1
NM_176980	0	0	0	0	0	0	0	1.01944	0	2.41422	2.81247	0	Ankar
NM_009084	274.449	269.639	273.233	216.146	282.602	235.368	318.439	322.142	298.968	242.629	259.684	279.447	Rpl37a
NM_008342	43.9822	116.412	149.651	87.4876	141.301	127.401	21.7117	60.1467	33.2187	28.9707	94.6863	49.9355	Igfbp2
NM_010518	1.75929	0.994978	2.89646	2.57316	1.04667	4.31868	353.591	497.485	182.703	300.571	538.118	223.75	Igfbp5
NM_009407	0	0	0	0	0	0	0	0	0	0	0	0	Tnp1
NR_038001	0	0	0	0	0	0	0	0	0	0	0	0	1700027A15Rik
NR_038002	0	0	0	0	0	0	0	0	0	0	0	0	1700027A15Rik
NR_003202	0	0	0	0	0	0	0	0	0	0	0	0	Pinc
NR_040605	0	0	0	0	0	0	0	0	0	0	0	0	D530049I02Rik
NR_045311	0	0	0	0	0	0	0	0	0	0	0	0	6030407O03Rik
NR_105769	0	0	0	0	0	0	0	0	0	0	0	0	Mir6351
NM_027884	1360.81	1297.45	1565.06	772.807	1315.67	1254.58	254.337	259.956	250.986	146.06	212.81	186.298	Tns1
NM_001289895	1360.81	1297.45	1564.09	772.807	1315.67	1254.58	254.337	259.956	250.063	146.06	212.81	186.298	Tns1
NM_001170641	1.75929	4.97489	2.89646	2.57316	3.14002	0	2.06778	1.01944	0	2.41422	0	0	Rufy4
NM_001034060	1.75929	4.97489	2.89646	2.57316	3.14002	0	2.06778	1.01944	0	2.41422	0	0	Rufy4
NM_009909	0.879644	0.994978	0.965488	0.857721	1.04667	0	0	2.03887	1.84548	1.20711	0	1.9206	Cxcr2
NM_178241	0	0	0	0	0	0	0	0	0	0	0.937489	0	Cxcr1
NR_035449	0	0	0	0	0	0	0	0	0	0	0	0	Mir1928
NM_029711	2497.31	2712.31	2573.99	2447.08	2496.32	2614.96	2512.36	2511.89	2392.67	2742.56	2419.66	2446.84	Arpc2
NM_174985	0	0	0.965488	0	0	0	3.10168	0	0	0	0	0	Gpbar1
NM_146110	1671.32	1807.88	1794.84	1533.61	1722.83	1758.78	1661.46	1711.63	1633.25	1460.6	1568.42	1565.29	Aamp
NM_001190444	1673.08	1808.87	1795.81	1535.32	1722.83	1760.94	1661.46	1711.63	1634.17	1463.02	1570.29	1567.21	Aamp
NM_001039509	259.495	349.237	325.369	180.979	226.082	242.926	503.505	528.068	514.89	222.109	374.995	285.209	Pnkd
NM_025580	144.262	196.011	198.89	137.235	204.101	187.863	169.558	228.354	190.085	148.475	191.248	173.814	Pnkd
NM_027154	1192.8	1174.07	1301.48	1553.33	1256.01	1455.4	1113.5	963.367	1026.09	1499.23	1177.49	1408.76	Tmbim1
NM_019999	189.124	250.735	224.959	98.6379	121.414	130.64	421.828	413.891	416.156	143.646	281.247	207.425	Pnkd
NM_001033345	10.5557	8.95481	12.5513	5.14633	11.5134	20.5137	1.03389	2.03887	0.922741	4.82845	0	0	Catip
NM_013612	12.315	0.994978	0.965488	0.857721	1.04667	1.07967	20.6778	15.2915	20.3003	14.4853	13.1248	15.3648	Slc11a1
NM_153088	1002.79	1193.97	1157.62	1002.68	1229.84	1207.07	923.266	898.123	798.171	729.095	787.49	729.827	Ctdsp1
NR_029743	0	0	0	0	0	0	0	0	0	0	0	0	Mir26b
NM_009509	1.75929	3.97991	1.93098	0.857721	2.09335	2.15934	1.03389	0	1.84548	2.41422	1.87498	5.76179	Vil1
NM_176972	424.868	310.433	316.68	451.161	277.369	287.192	603.793	516.854	566.563	723.06	623.43	603.068	Usp37
NM_021383	1312.43	1044.73	887.283	1184.51	929.447	939.313	1625.28	1586.24	1653.55	1535.45	1433.42	1514.39	Rqcd1
NM_001081456	8.79644	1.98996	6.75841	8.57721	5.23337	7.55769	4.13557	4.07774	6.45919	12.0711	3.74995	6.72209	Plcd4
NM_148937	8.79644	1.98996	6.75841	9.43493	5.23337	7.55769	4.13557	4.07774	6.45919	12.0711	3.74995	7.68239	Plcd4
NM_029888	335.145	320.383	318.611	777.953	420.763	444.824	387.71	372.094	367.251	844.978	485.619	586.743	Zfp142
NM_001305652	167.132	228.845	229.786	161.252	228.175	252.643	168.524	206.945	192.853	168.996	207.185	169.013	Bcs1l
NM_025784	168.892	233.82	241.372	166.398	235.502	259.121	170.592	216.12	199.312	172.617	213.747	170.933	Bcs1l
NM_001305230	281.486	336.303	369.782	373.966	465.77	409.195	310.168	361.9	355.255	403.175	398.433	435.976	Rnf25
NM_021313	281.486	337.298	371.713	375.682	472.05	413.514	315.337	364.958	357.101	405.589	402.183	437.896	Rnf25
NM_175031	32.5468	64.6736	54.0673	31.7357	76.4072	37.7885	29.9829	43.8357	36.9096	35.0062	30.9371	31.6899	Stk36
NM_001014974	387.044	217.9	138.065	318.215	152.814	161.951	416.658	354.764	370.942	372.997	332.808	368.755	Ttll4
NM_024264	0	0	0	1.71544	0	0	0	2.03887	1.84548	3.62133	8.4374	2.8809	Cyp27a1
NM_153744	1.75929	2.98494	3.86195	0.857721	1.04667	3.23901	8.27114	7.13605	16.6093	1.20711	2.81247	7.68239	Prkag3
NM_009526	0.879644	3.97991	11.5859	0.857721	4.1867	4.31868	0	2.03887	0	0	0.937489	0	Wnt6
NM_009518	6.15751	13.9297	24.1372	1.71544	7.32672	9.71703	18.6101	15.2915	12.9184	3.62133	17.8123	11.5236	Wnt10a
NM_009872	0	0	0	0	0	0	0	0	0	0	0	0.960299	Cdk5r2
NM_153111	0	0	0	0	0	0	0	0	0	0	0	0	Fev
NM_021541	0	0	0	0	0	0	0	0	0	0	0	0	Cryba2
NR_029876	0	0	0	0	0	0	0	0	0	0	0	0	Mir375
NM_001039495	0	0	0	0	0	0	0	0	0	1.20711	0	0	Ccdc108
NM_010544	0	0	0.965488	0.857721	1.04667	0	1.03389	0	0	0	0	0.960299	Ihh
NM_029342	31.6672	30.8443	30.8956	29.1625	60.7071	29.1511	38.254	62.1856	30.4505	47.0773	48.7494	54.737	Nhej1
NM_194333	0.879644	4.97489	0.965488	0	4.1867	3.23901	2.06778	0	0	0	0	0	Slc23a3
NM_026977	368.571	513.409	522.329	900.607	895.953	1019.21	502.472	544.379	518.58	1168.48	1107.17	1151.4	Cnppd1
NM_001305231	734.503	934.285	888.249	988.953	1082.26	1090.47	769.216	847.151	870.145	1079.16	1062.17	1096.66	Fam134a
NM_170755	761.772	963.139	912.386	1024.98	1124.13	1121.78	792.995	876.715	902.441	1116.58	1104.36	1136.99	Fam134a
NM_001305232	695.799	872.596	823.561	930.627	1013.18	1020.29	733.029	796.179	819.394	1017.59	1004.05	1031.36	Fam134a
NM_001159906	120.511	226.855	303.163	277.902	408.203	412.434	273.981	301.753	311.886	496.123	372.183	510.879	Zfand2b
NM_001159905	120.511	227.85	304.129	278.759	409.25	412.434	273.981	302.772	311.886	496.123	372.183	510.879	Zfand2b
NM_026846	118.752	221.88	302.198	268.467	395.643	411.354	260.541	291.559	302.659	492.501	355.308	505.117	Zfand2b
NM_023732	168.012	184.071	163.167	281.333	181.075	214.854	692.708	618.797	700.36	671.154	747.178	784.564	Abcb6
NM_001003917	810.153	790.013	846.733	959.79	799.659	965.225	968.757	849.19	790.789	836.528	959.988	883.475	Atg9a
NM_001288613	810.153	790.013	846.733	960.648	800.706	965.225	969.791	849.19	791.712	837.735	959.988	884.435	Atg9a
NM_001288612	811.032	794.988	851.56	962.363	804.892	967.385	970.825	851.229	794.48	837.735	962.801	889.237	Atg9a
NR_109938	796.958	781.058	840.94	947.782	793.379	952.269	955.316	834.918	776.025	823.25	950.613	875.793	Atg9a
NM_026187	132.826	162.181	178.615	331.08	259.575	342.256	135.44	129.468	143.948	210.037	234.372	203.583	Ankzf1
NM_001267620	56.2972	67.6585	72.4116	114.077	90.014	101.489	50.6607	54.0301	48.9053	65.184	105.936	70.1018	Ankzf1
NR_051998	132.826	162.181	178.615	331.938	259.575	342.256	135.44	129.468	143.948	210.037	234.372	203.583	Ankzf1
NR_051999	53.6583	56.7138	60.8257	98.6379	79.5472	97.1703	45.4912	47.9135	47.0598	55.5271	88.1239	65.3003	Ankzf1
NM_029010	68.6123	94.523	96.5488	135.52	127.694	164.11	53.7624	60.1467	36.9096	63.9769	67.4992	90.2681	Glb1l
NM_011494	677.326	624.846	588.947	517.206	607.071	571.146	858.13	960.308	954.114	639.769	775.303	758.636	Stk16
NR_102731	677.326	624.846	588.947	518.064	607.071	571.146	859.164	960.308	954.114	639.769	776.24	758.636	Stk16
NM_001277992	663.252	611.912	577.362	502.625	586.137	561.429	837.453	938.9	930.123	628.905	758.428	742.311	Stk16
NM_009447	599.918	514.404	398.746	531.787	347.496	331.459	1246.87	1230.46	1289.07	1116.58	1035.92	1155.24	Tuba4a
NM_001243090	0	0.994978	0	0	0	0	0	0	0	0	0	0	A630095N17Rik
NM_001243091	0	0.994978	0	0	0	0	0	0	0	0	0	0	A630095N17Rik
NM_178055	321.07	380.082	455.71	417.71	367.383	422.151	287.422	347.628	438.302	418.868	361.871	414.849	Dnajb2
NM_020266	306.996	363.167	429.642	398.84	354.822	408.115	280.185	339.472	419.847	405.589	352.496	397.564	Dnajb2
NM_001159884	318.431	373.117	446.055	411.706	360.056	412.434	284.32	342.53	431.843	412.832	355.308	412.929	Dnajb2
NM_001159883	424.868	479.58	592.809	524.925	475.19	553.871	382.54	471.999	548.108	529.922	470.619	544.49	Dnajb2
NM_001159885	319.311	371.127	435.435	407.418	353.776	398.398	289.49	351.705	445.684	422.489	358.121	415.809	Dnajb2
NM_008985	1113.63	1161.14	1239.69	1122.76	992.247	1044.04	62.0335	66.2633	88.5831	105.019	51.5619	126.759	Ptprn
NM_009049	0	0	0	0	0	0	0	0	0	0	0	0	Resp18
NM_001110831	769.689	1100.45	1205.89	826.843	1175.41	1137.97	811.605	890.987	939.35	743.581	839.99	876.753	Dnpep
NM_016878	793.439	1137.26	1256.1	850.859	1198.44	1182.24	822.978	908.317	963.342	761.687	855.927	906.522	Dnpep
NM_010043	0.879644	0.994978	2.89646	0.857721	4.1867	2.15934	10.3389	13.2527	17.5321	6.03556	14.9998	9.60299	Des
NR_037976	0	0	0	0	0	0	0	0	0	0	0	0	Gm15179
NM_007463	94.122	198.996	203.718	74.6217	138.161	148.995	336.015	409.813	336.8	302.985	344.058	301.534	Speg
NM_001085371	118.752	210.935	194.063	91.7762	163.281	193.261	354.625	467.921	408.774	375.412	441.557	396.603	Speg
NM_001085370	89.7237	194.021	196.959	73.764	132.928	143.596	322.574	395.541	332.187	299.364	331.871	289.05	Speg
NM_001173477	104.678	193.026	176.684	78.0526	136.068	168.429	348.422	458.746	376.478	397.14	428.432	388.921	Speg
NM_133708	588.482	735.289	763.701	564.381	822.686	783.841	611.03	770.693	740.961	650.633	789.365	725.986	Gmppa
NM_183022	0	0	0.965488	1.71544	1.04667	0	0	0	0	0	0.937489	0.960299	Asic4
NM_001001566	1574.56	1479.53	1429.89	1235.12	1152.39	1090.47	1352.33	1107.11	1096.22	924.647	1030.3	954.537	Chpf
NM_001001565	1585.12	1482.52	1432.78	1238.55	1155.53	1092.63	1355.43	1111.18	1096.22	927.062	1031.24	954.537	Chpf
NM_177056	1.75929	8.95481	2.89646	3.43088	9.42007	7.55769	7.23724	7.13605	4.61371	3.62133	6.56242	7.68239	Tmem198
NM_178884	769.689	730.314	633.36	578.104	575.671	613.253	236.761	199.809	220.535	106.226	177.185	157.489	Obsl1
NM_010564	10.5557	5.96987	12.5513	9.43493	11.5134	7.55769	11.3728	4.07774	7.38193	2.41422	3.74995	2.8809	Inha
NM_027886	199.679	180.091	173.788	244.451	174.795	181.385	286.388	222.237	250.063	346.441	260.622	264.082	Stk11ip
NM_009208	27.269	31.8393	50.2054	26.5894	43.9603	41.0275	17.5762	16.311	17.5321	16.8996	20.6247	15.3648	Slc4a3
NR_038012	0	0	0	0	0	0	0	0	0	0	0	0	Gm17751
NR_038013	0	0	0	0	0	0	0	0	0	0	0	0	Gm17751
NR_105761	0	0	0	0	0	0	0	0	0	0	0	0	Mir6343
NM_007936	146.021	124.372	161.236	60.0405	170.608	100.409	6.20335	2.03887	6.45919	3.62133	10.3124	2.8809	Epha4
NR_105770	0	0	0	0	0	0	0	0	0	0	0	0	Mir6352
NM_008781	104.678	96.5129	89.7904	200.707	140.254	147.915	0	1.01944	0	3.62133	0	0	Pax3
NM_001159520	96.7609	87.5581	86.8939	189.556	131.881	131.72	0	1.01944	0	3.62133	0	0	Pax3
NM_001004173	7.03716	8.95481	8.68939	21.443	15.7001	7.55769	21.7117	17.3304	18.4548	41.0418	30.9371	28.809	Sgpp2
NM_001278075	1831.42	1503.41	1370.03	2340.72	1586.76	1957.44	2269.39	2087.8	2129.69	2788.43	2483.41	2578.4	Farsb
NR_102757	1757.53	1453.66	1312.1	2253.23	1523.96	1899.14	2185.65	2012.37	2057.71	2674.96	2388.72	2471.81	Farsb
NR_102758	1736.42	1422.82	1294.72	2231.79	1510.35	1868.91	2158.77	1990.96	2039.26	2648.4	2354.97	2463.17	Farsb
NM_011811	1832.3	1508.39	1370.03	2342.44	1581.52	1958.52	2262.16	2083.73	2130.61	2775.15	2480.59	2572.64	Farsb
NM_026713	0	0	0	0	0	0	1.03389	0	0	0	1.87498	0	Mogat1
NM_028817	829.505	1409.88	1405.75	1229.11	1484.18	1283.73	657.555	1034.73	1026.09	1094.85	1018.11	1064.97	Acsl3
NM_001136222	729.225	1238.75	1237.76	1074.72	1317.76	1118.54	578.98	900.162	894.136	953.618	901.864	942.053	Acsl3
NM_001033606	818.949	1399.93	1388.37	1218.82	1476.86	1270.77	646.183	1014.34	1013.17	1077.95	1005.93	1056.33	Acsl3
NM_001001981	87.0848	144.272	139.996	94.3493	113.041	93.9313	153.016	226.315	220.535	172.617	208.122	145.005	Utp14b
NM_001136226	50.1397	67.6585	74.3426	36.0243	52.3337	33.4698	125.101	185.537	163.325	115.883	164.06	102.752	Utp14b
NM_021342	0	0	0	0	0	0	0	0	0	1.20711	0	0	Kcne4
NM_009129	0	0	0	0	0	0	0	3.05831	0.922741	0	1.87498	0.960299	Scg2
NM_183027	21.9911	12.9347	15.4478	17.1544	20.9335	8.63736	96.152	126.41	104.27	83.2907	131.248	89.3078	Ap1s3
NM_001111279	745.059	739.269	797.493	850.002	716.972	695.308	842.622	914.434	810.167	1172.11	1109.99	1185.01	Wdfy1
NM_027057	166.253	158.202	165.098	194.703	141.301	165.19	167.491	192.673	174.398	260.736	223.122	266.963	Wdfy1
NM_001081210	216.393	231.83	227.855	269.324	271.089	226.731	344.286	308.889	339.569	284.878	323.434	335.144	Mrpl44
NM_009255	36.9451	123.377	138.065	28.3048	95.2473	100.409	17.5762	37.7191	27.6822	27.7636	39.3745	25.9281	Serpine2
NM_173425	0	0	0	0	0	0	0	0	0	0	0	0.960299	Fam124b
NM_016716	1861.33	1720.32	1608.5	2150.31	1765.74	1922.89	2047.11	2108.19	2023.57	2282.65	2294.97	2253.82	Cul3
NR_040460	0	0	0	0	0	0	0	0	0	0	0	0	1700016L21Rik
NM_175291	0	0	0	2.57316	0	0	0	0	0	1.20711	0	1.9206	Dock10
NM_001285927	0	0	0	2.57316	0	0	0	0	0	1.20711	0	1.9206	Dock10
NM_172849	0	0	0	0	0	0	0	0	0	0	0	0	Nyap2
NR_105762	0	0	0	0	0	0	0	0	0	0	0	0	Mir6344
NM_010570	308.755	287.549	293.508	135.52	220.848	193.261	263.642	217.14	199.312	200.38	179.998	182.457	Irs1
NM_029777	474.128	443.76	451.848	1278	900.14	1210.31	638.945	705.449	652.378	1464.23	1121.24	1208.06	Rhbdd1
NM_001122685	460.934	431.821	442.193	1245.41	875.019	1183.32	621.369	693.216	638.537	1426.81	1094.99	1185.01	Rhbdd1
NM_007735	0	0	0	0	0	1.07967	0	0	1.84548	0	0	0.960299	Col4a4
NM_007734	0.879644	3.97991	3.86195	1.71544	1.04667	1.07967	1.03389	2.03887	5.53645	2.41422	2.81247	4.80149	Col4a3
NM_029409	955.294	1166.11	1225.2	1099.6	1417.2	1360.38	829.181	931.764	1033.47	869.12	1050.92	1141.8	Mff
NM_025453	0	0	0	0	0	0	0	0	0	0	0	0	Tm4sf20
NM_010472	1219.19	1278.55	1113.21	1427.25	1046.67	1105.58	1727.63	1768.72	1711.68	2370.77	2029.66	2217.33	Agfg1
NM_030556	0	0	0	0.857721	0	0	1.03389	1.01944	0.922741	2.41422	1.87498	0	Slc19a3
NM_027778	0	0	0	0	0	0	0	0	0	0	0	0	Krtap28-13
NM_001159738	0	0	0	3.43088	0	0	3.10168	1.01944	0	2.41422	0	0.960299	Ccl20
NM_016960	0	0	0	3.43088	0	0	4.13557	1.01944	0	2.41422	0	0.960299	Ccl20
NM_027725	0	0	0	0	0	0	0	0	0	0	0	0.960299	Daw1
NR_027636	0	0	0	0	0	0	0	0	0	0	0	1.9206	Daw1
NM_172430	0	0	0	0	0	0	0	0	0	0	0	0	Sphkap
NM_001003948	16.7132	54.7238	69.5151	6.86177	31.4002	29.1511	20.6778	40.7774	23.0685	9.65689	26.2497	13.4442	Pid1
NR_105771	0	0	0	0	0	0	0	0	0	0	0	0	Mir6353
NM_152915	0.879644	0.994978	0.965488	6.00405	2.09335	0	8.27114	4.07774	11.0729	22.9351	15.9373	13.4442	Dner
NR_039588	0	0	0	0	0	0	0	0	0	0	0	0	Mir5126
NM_133975	3599.51	3374.97	3230.52	3689.06	3377.62	3308.11	4002.2	4024.73	3676.2	4290.07	3856.83	3496.45	Trip12
NM_025386	92.3627	124.372	160.271	57.4673	133.974	116.604	147.847	151.896	155.943	132.782	122.811	136.362	Fbxo36
NM_027921	0	0	1.93098	2.57316	0	3.23901	2.06778	1.01944	0	7.24267	3.74995	5.76179	Slc16a14
NM_213615	0.879644	1.98996	0	0	3.14002	1.07967	2.06778	0	0	0	0	0	A530032D15Rik
NM_001081746	0	0	0	0.857721	0	0	1.03389	3.05831	0	7.24267	2.81247	3.8412	Gm7609
NM_175219	0	0	0	0	1.04667	0	1.03389	0	0	0	0	0	C130026I21Rik
NM_001037909	0	0	0	0	1.04667	0	1.03389	0	0	0	0	0	C130026I21Rik
NM_175397	0	0	0	0.857721	2.09335	0	0	0	0	0	0	0	Sp110
NM_030194	0	0	0	0.857721	2.09335	0	0	0	0	0	0	0	Sp110
NM_001013817	9.67609	3.97991	10.6204	12.0081	9.42007	9.71703	7.23724	7.13605	6.45919	4.82845	8.4374	4.80149	Sp140
NM_013673	1.75929	0.994978	0.965488	0	0	0	0	0	0	0	0	0	Sp100
NM_177055	0.879644	1.98996	0.965488	0.857721	0	0	1.03389	4.07774	5.53645	3.62133	3.74995	2.8809	A630001G21Rik
NR_106172	0	0	0	0	0	0	0	0	0	0	0	0	Mir8096
NR_108086	0	0	0	0	0	0	0	0	0	0	0	0	9930111H07Rik
NM_133781	1280.76	1074.58	1128.66	1379.22	1183.79	1239.46	1418.5	1349.73	1427.48	1793.77	1593.73	1682.44	Cab39
NM_022417	1278.12	1739.22	1734.02	1316.6	1670.49	1724.23	916.028	975.6	773.257	814.8	991.863	831.619	Itm2c
NR_037692	0	0	0	0	0	0	0	0	0	0	0	0	4933407L21Rik
NM_001033290	0	0	0	0	0	0	0	0	0	0	0	0	Gpr55
NM_001122732	0	0	0	0	0	0	0	0	0	0	0	0	Spata3
NM_027029	0	0	0	0	0	0	0	0	0	0	0	0	Spata3
NM_027300	0	0	0	0	0	0	0	0	0	0	0	0	Spata3
NM_028647	0	0	0	0	0	0	0	0	0	0	0	0	Spata3
NM_001144993	0	0	0	0	0	0	0	0	0	0	0	0	2810459M11Rik
NM_001144992	0	0	0	0	0	0	0	0	0	0	0	0	2810459M11Rik
NM_027357	4611.1	4257.51	3833.95	4302.33	3502.17	3526.2	5158.09	5039.07	4992.03	5066.25	4637.76	4783.25	Psmd1
NM_008311	3.51858	1.98996	0.965488	0	3.14002	2.15934	6.20335	2.03887	4.61371	13.2782	3.74995	1.9206	Htr2b
NM_030184	160.975	217.9	308.956	172.402	312.956	323.901	199.541	237.528	267.595	289.707	300.934	323.621	Armc9
NM_027456	153.938	211.93	300.267	162.967	298.302	310.945	198.507	232.431	262.981	274.014	290.621	314.018	Armc9
NM_145222	1.75929	0.994978	0	0.857721	0	1.07967	1.03389	1.01944	1.84548	1.20711	0.937489	2.8809	B3gnt7
NM_010880	5603.34	5416.66	4975.16	5630.08	5162.2	5606.73	7021.16	6666.09	6149.15	7636.19	6440.55	6513.71	Ncl
NR_028478	0	0	0.965488	0	1.04667	0	1.03389	0	0	1.20711	0	1.9206	Snora75
NR_106184	0	0	0.965488	0	1.04667	0	1.03389	0	0	1.20711	0.937489	0.960299	Gm24148
NR_002851	0	0	0	0	0	0	0	0	0	1.20711	0	0	Snord82
NR_015507	7.03716	1.98996	6.75841	2.57316	5.23337	3.23901	10.3389	7.13605	13.8411	13.2782	7.49991	3.8412	C130036L24Rik
NM_010341	1.75929	0.994978	0	0.857721	2.09335	0	0	1.01944	0	1.20711	0	0	Nmur1
NM_027966	0	0	0	0	0	0	0	0	0	0	0	0	1700019O17Rik
NM_008972	1391.6	1491.47	1411.54	1273.72	1492.56	1522.34	1678.01	1620.9	1504.07	1781.7	1423.11	1494.23	Ptma
NM_008801	363.293	503.459	563.845	343.946	537.99	491.25	295.693	391.463	411.543	347.648	416.245	368.755	Pde6d
NM_172974	584.084	491.519	486.606	488.043	395.643	382.203	561.403	579.039	653.301	412.832	504.369	537.767	Cops7b
NM_010933	0	0	0	1.71544	1.04667	0	0	0	0	0	0	0	Nppc
NM_001172157	216.393	195.016	188.27	225.581	140.254	202.978	146.813	107.041	144.87	121.918	107.811	167.092	Dis3l2
NM_153530	216.393	194.021	187.305	224.723	139.208	202.978	146.813	106.021	144.87	121.918	106.874	167.092	Dis3l2
NM_007433	0	0	0	0	0	0	0	0	0	0	0	0	Alppl2
NM_001081082	0	0	0	0	0	0	0	0	0	0	0	0	Alpi
NM_007432	0	0	0	0	0	0	0	0	0	0	0	0	Akp3
NM_001277925	0	0	0.965488	2.57316	1.04667	0	4.13557	3.05831	3.69096	28.9707	13.1248	5.76179	Ecel1
NM_021306	0	0	0.965488	2.57316	0	0	4.13557	3.05831	3.69096	30.1778	12.1874	5.76179	Ecel1
NM_027084	1.75929	0.994978	0.965488	10.2927	3.14002	2.15934	6.20335	4.07774	11.9956	43.456	6.56242	11.5236	Prss56
NM_021600	0	0	0	0	0	0	1.03389	0	0.922741	0	0	0.960299	Chrnd
NM_009604	0	0	0	0.857721	0	0	0	1.01944	0	0	0	0	Chrng
NM_023314	1125.94	1112.39	1120.93	1143.34	1169.13	1114.22	1230.33	1256.96	1210.64	1227.63	1275.92	1368.43	Eif4e2
NM_001039170	1056.45	1022.84	998.314	972.656	995.387	964.146	1229.3	1241.67	1185.72	1163.66	1214.05	1306.97	Eif4e2
NM_001039169	1227.98	1177.06	1124.79	1141.63	1128.31	1121.78	1436.08	1428.23	1385.96	1374.9	1409.98	1512.47	Eif4e2
NM_028889	16.7132	34.8242	40.5505	17.1544	17.7935	24.8324	14.4745	49.9523	21.223	27.7636	52.4994	30.7296	Efhd1
NM_146112	964.97	916.375	961.626	1177.65	1016.32	1106.66	1151.76	1089.78	1012.25	1345.93	1336.86	1275.28	Gigyf2
NM_001110212	963.211	910.405	958.729	1173.36	1015.27	1096.95	1147.62	1088.76	1008.56	1336.27	1332.17	1265.67	Gigyf2
NM_001110227	1.75929	0	0	2.57316	2.09335	0	1.03389	1.01944	0	1.20711	1.87498	2.8809	Kcnj13
NM_028473	0	0	0	0	0	0	0	0	0	0	0	0	3110079O15Rik
NM_001111314	360.654	268.644	205.649	369.678	199.915	240.767	358.761	411.852	564.718	464.738	363.746	544.49	Ngef
NM_019867	378.247	275.609	214.338	388.548	207.241	250.484	374.269	434.28	596.091	486.466	385.308	580.021	Ngef
NM_001160164	3.51858	0.994978	1.93098	4.28861	0	0	2.06778	3.05831	0.922741	1.20711	0.937489	0.960299	Neu2
NM_001160163	3.51858	0.994978	1.93098	4.28861	0	0	2.06778	3.05831	0.922741	1.20711	0.937489	0.960299	Neu2
NM_001160165	3.51858	0.994978	1.93098	4.28861	0	0	2.06778	3.05831	0.922741	1.20711	0.937489	0.960299	Neu2
NM_015750	3.51858	0.994978	1.93098	4.28861	0	0	2.06778	3.05831	0.922741	1.20711	0.937489	0.960299	Neu2
NM_010566	0	0	1.93098	0	0	0	4.13557	3.05831	3.69096	4.82845	2.81247	1.9206	Inpp5d
NR_122078	0	0	1.93098	0	0	0	4.13557	3.05831	2.76822	4.82845	2.81247	1.9206	Inpp5d
NM_001110193	0	0	1.93098	0	0	0	4.13557	3.05831	2.76822	4.82845	2.81247	1.9206	Inpp5d
NM_001110192	0	0	1.93098	0	0	0	4.13557	3.05831	3.69096	4.82845	2.81247	1.9206	Inpp5d
NM_001205392	512.833	482.565	408.401	542.08	498.217	547.393	535.556	471.999	494.589	521.472	487.494	510.879	Atg16l1
NM_001205391	521.629	492.514	415.16	553.23	503.45	556.03	544.861	476.076	501.971	523.886	497.806	515.681	Atg16l1
NM_029846	521.629	492.514	415.16	553.23	503.45	556.03	543.827	476.076	501.971	523.886	497.806	515.681	Atg16l1
NR_028519	0	0	0	0	1.04667	0	0	0	0	0	0	0.960299	Scarna6
NM_009118	0.879644	1.98996	0	0.857721	0	0	2.06778	2.03887	0.922741	3.62133	0.937489	0.960299	Sag
NM_177646	1014.23	657.681	608.257	1823.52	798.612	998.695	810.571	716.663	720.661	1708.06	1198.11	1459.65	Dgkd
NM_001033291	469.73	421.871	452.814	329.365	349.589	360.61	456.98	498.504	520.426	345.234	458.432	365.874	Usp40
NM_001198573	511.953	457.69	493.364	369.678	385.176	387.602	490.065	535.204	561.027	368.169	485.619	394.683	Usp40
NM_201641	78.2884	138.302	193.098	144.955	212.475	268.838	314.303	495.446	415.233	667.533	664.679	637.638	Ugt1a10
NM_201644	78.2884	138.302	193.098	145.813	212.475	268.838	314.303	495.446	415.233	667.533	664.679	637.638	Ugt1a9
NM_201642	80.0476	138.302	195.029	146.67	213.522	270.997	315.337	496.465	416.156	667.533	668.429	639.559	Ugt1a7c
NM_201410	98.5202	190.041	264.544	184.41	270.042	331.459	439.404	643.264	551.799	878.777	884.052	850.825	Ugt1a6b
NM_145079	130.187	251.73	339.852	229.012	329.702	416.753	503.505	730.935	663.451	998.281	1038.74	1002.55	Ugt1a6a
NM_201643	78.2884	138.302	193.098	144.955	212.475	268.838	314.303	495.446	415.233	667.533	664.679	637.638	Ugt1a5
NM_013701	78.2884	138.302	193.098	144.955	212.475	268.838	314.303	496.465	415.233	668.74	666.554	637.638	Ugt1a2
NM_008299	0	0	0	0	0	0	0	0	0	0	0	0	Dnajb3
NM_201645	78.2884	138.302	193.098	144.955	212.475	268.838	314.303	496.465	415.233	668.74	665.617	638.599	Ugt1a1
NM_001281466	39.584	32.8343	21.2407	42.0283	43.9603	28.0714	22.7456	26.5053	18.4548	21.728	25.3122	25.9281	Mroh2a
NM_198652	1052.05	792.998	761.77	1022.4	723.252	806.514	1387.48	1297.74	1269.69	1111.75	1064.99	1094.74	Hjurp
NR_040291	854.135	631.811	622.74	807.973	569.391	674.794	1166.23	1044.92	1052.85	908.955	861.552	883.475	6430706D22Rik
NM_172505	570.01	426.846	400.677	526.641	375.756	429.709	826.08	732.974	716.97	603.556	602.805	610.75	A730008H23Rik
NM_134252	0	0	0	0.857721	0	0	0	0	0	1.20711	0	0	Trpm8
NM_029269	0	0	0	0	0	0	0	0	0	0	0	0	Spp2
NM_008132	4.39822	0.994978	0.965488	2.57316	1.04667	2.15934	15.5084	7.13605	13.8411	33.7991	13.1248	16.3251	Glrp1
NR_037971	0.879644	0	0	0.857721	0	0	9.30503	7.13605	5.53645	2.41422	0	0.960299	Gm19589
NM_177305	446.859	283.569	283.853	313.068	138.161	159.791	820.91	609.622	602.55	325.92	314.996	349.549	Arl4c
NR_040493	0.879644	0	0	0	0	0	0	0	0	0	0	0	Platr5
NR_040471	0	0	0	0	0	0	0	0	0	0	0	0	1700067G17Rik
NM_133816	948.257	781.058	772.39	582.393	558.924	559.269	933.605	832.879	804.63	638.562	723.741	655.884	Sh3bp4
NR_040482	0	0	0	0	0	0	0	0	0	0	0	0	C030007H22Rik
NM_178119	304.357	292.524	286.75	658.73	496.123	591.659	534.522	596.37	586.863	1139.51	1068.74	1083.22	Agap1
NM_001037136	291.162	285.559	272.268	635.571	480.423	579.783	515.912	571.903	573.022	1108.13	1041.55	1050.57	Agap1
NR_015540	0	0	1.93098	0	0	0	0	0	0	1.20711	0	0	4933400F21Rik
NM_010262	0	0	0	0	0	0	2.06778	0	0	0	0	0	Gbx2
NM_139152	0	0	0	0	0	0	0	0	0	0	0	0	Asb18
NM_029122	0	0	0	0	0	0	1.03389	0	0.922741	2.41422	0	0	Iqca
NM_001271607	594.64	754.194	1062.04	498.336	1170.18	1209.23	631.708	566.806	618.237	200.38	314.059	284.248	Ackr3
NM_007722	591.121	750.214	1055.28	496.621	1161.81	1207.07	629.64	562.728	612.7	200.38	313.121	283.288	Ackr3
NM_133805	1333.54	1188	1131.55	1261.71	1046.67	1054.84	1611.84	1492.45	1436.71	1489.58	1419.36	1410.68	Cops8
NM_001243008	8289.77	8474.23	8588.98	9681.96	8438.29	9555.08	1701.79	1824.79	1751.36	2167.97	1850.6	2072.33	Col6a3
NM_001243009	7584.29	7814.56	7877.41	8813.94	7754.81	8775.56	1600.46	1721.83	1634.17	2023.12	1747.48	1923.48	Col6a3
NM_053015	43.9822	60.6937	41.516	19.7276	39.7736	21.5934	48.5929	90.7298	115.343	101.397	95.6238	123.879	Mlph
NM_001101647	0.879644	0	0	0	0	0	0	0	0	0	0	0	Prlh
NM_001159725	0.879644	5.96987	1.93098	0	3.14002	4.31868	0	1.01944	0.922741	0	0	0.960299	Rab17
NM_008998	0.879644	6.96485	2.89646	0	5.23337	4.31868	0	2.03887	0.922741	0	0	1.9206	Rab17
NM_001111312	972.887	896.476	854.457	1143.34	704.412	820.55	960.486	840.015	866.454	1356.79	903.739	1136.03	Lrrfip1
NM_001111311	1902.67	1388.99	1314.03	2132.29	1037.25	1130.41	1446.41	1208.03	1242.01	2110.03	1196.24	1532.64	Lrrfip1
NM_008515	1059.09	941.25	892.111	1218.82	743.139	847.541	994.604	870.598	892.291	1450.95	913.114	1175.41	Lrrfip1
NM_001033408	0	0	0	0	0	0	0	2.03887	0	0	1.87498	0	Rbm44
NM_001168392	0	3.97991	0	0.857721	1.04667	1.07967	0	0	0.922741	0	0	0	Ramp1
NM_178401	0	3.97991	0	0.857721	1.04667	1.07967	0	0	0.922741	0	0	0	Ramp1
NM_016894	0	4.97489	3.86195	1.71544	6.28004	1.07967	1.03389	0	3.69096	0	1.87498	0	Ramp1
NM_026454	356.256	334.313	284.819	366.247	265.855	229.97	532.454	485.251	508.43	480.43	517.494	519.522	Ube2f
NM_016717	89.7237	84.5732	101.376	55.7519	78.5006	73.4176	111.66	148.838	179.012	144.853	185.623	221.829	Scly
NM_001033292	0.879644	0	0.965488	0	0	0	0	0	0.922741	1.20711	0	0	Espnl
NM_027551	9.67609	3.97991	2.89646	0	8.37339	2.15934	15.5084	14.2721	17.5321	7.24267	12.1874	27.8487	Klhl30
NM_173395	18.4725	5.96987	6.75841	36.882	8.37339	8.63736	175.762	101.944	140.257	187.102	130.311	162.291	Fam132b
NM_023343	766.17	744.244	700.944	817.408	754.652	737.415	603.793	693.216	662.528	589.07	614.992	649.162	Ilkap
NR_026924	0	0	0	0	0	0	0	0	0	0	0	0	1700020N18Rik
NM_019479	94.122	198.996	182.477	66.0445	192.588	163.03	160.253	233.451	209.462	107.433	199.685	168.052	Hes6
NM_011066	29.0283	35.8192	43.4469	41.1706	40.8203	49.6648	43.4235	59.1273	55.3645	77.2551	54.3743	61.4591	Per2
NM_028718	226.948	174.121	177.65	175.833	110.947	119.843	278.117	178.401	225.149	156.924	164.06	222.789	Traf3ip1
NM_001039126	180.327	169.146	193.098	113.219	174.795	179.225	169.558	160.051	175.321	103.812	178.123	154.608	Asb1
NM_023046	171.531	165.166	182.477	111.504	168.515	172.747	163.355	151.896	168.862	97.776	169.685	145.965	Asb1
NM_007855	438.063	424.856	327.3	396.267	307.722	321.742	718.555	570.884	621.927	508.194	542.806	572.338	Twist2
NM_207225	277.968	218.895	238.475	486.328	277.369	333.618	351.523	366.997	314.655	980.174	541.868	631.877	Hdac4
NM_024197	1489.24	1446.7	1398.99	1537.89	1313.58	1365.78	1843.43	1874.74	1767.05	2035.19	1750.29	1808.24	Ndufa10
NR_105865	0	0	0	0	0	0	0	0	0	0	0	0	Mir6900
NM_147038	0	0	0	0	0	0	0	0	0	0	0	0	Olfr1416
NM_001011525	0	0	0	0	0	0	0	0	0	0	0	0	Olfr1415
NM_147039	0	0	0	0	0	0	0	0	0	0	0	0	Olfr1414
NM_147037	0	0	0	0	0	0	0	0	0	0	0	0	Olfr1413
NM_146277	0	0	0	0	0	0	0	0	0	0	0	0	Olfr1412
NM_146490	0	0	0	0	0	0	0	0	0	0	0	0	Olfr1411
NM_146491	0	0	0	0	0	0	0	0	0	0	0	0	Olfr1410
NM_206896	0	0	0	0	0	0	0	0	0	0	0	0	Olfr12
NR_028108	398.479	472.615	472.123	322.503	495.077	467.497	409.421	473.018	470.598	377.826	427.495	457.102	Myeov2
NM_001163425	381.766	460.675	458.607	310.495	466.817	444.824	390.811	449.571	459.525	365.755	413.432	443.658	Myeov2
NM_153114	0	0.994978	0	0	0	0	1.03389	0	0	0	0	0.960299	Otos
NM_016696	2152.49	1844.69	2111.52	2586.03	1756.32	2145.31	2910.41	2453.78	2663.95	3220.57	2497.47	2814.64	Gpc1
NR_029559	0	0	0	0	0	0	0	0	0	0	0	0	Mir149
NM_172850	0	0	0	0.857721	0	0	0	0	0	0	0	0	Ankmy1
NM_175118	10.5557	7.95983	10.6204	10.2927	4.1867	9.71703	26.8812	32.6219	35.9869	32.592	30.9371	14.4045	Dusp28
NM_181405	429.266	350.232	426.746	397.983	303.535	369.247	280.185	212.043	217.767	274.014	263.434	262.162	Rnpepl1
NR_015525	28.1486	27.8594	32.8266	30.0202	28.2602	34.5495	40.3218	27.5248	35.0642	36.2133	30.9371	39.3723	9430060I03Rik
NM_011796	380.006	419.881	396.815	458.881	457.397	486.931	486.963	424.085	491.821	581.828	588.743	610.75	Capn10
NM_001104529	0	0	0	0.857721	0	0	4.13557	7.13605	1.84548	1.20711	12.1874	17.2854	Gpr35
NM_001271766	0	0	0	0.857721	0	0	4.13557	7.13605	1.84548	1.20711	12.1874	17.2854	Gpr35
NM_022320	0	0	0	0.857721	0	0	5.16946	8.15548	1.84548	1.20711	13.1248	20.1663	Gpr35
NM_001159658	0	0	0	0	0	0	0	0	0	0	0	0	Aqp12
NM_177587	0	0	0	0	0	0	0	0	0	0	0	0	Aqp12
NM_001110315	29.9079	56.7138	35.723	39.4552	29.3069	34.5495	49.6268	46.894	35.0642	41.0418	67.4992	89.3078	Kif1a
NM_001294149	29.9079	56.7138	35.723	39.4552	29.3069	34.5495	49.6268	46.894	35.0642	41.0418	67.4992	89.3078	Kif1a
NM_001294150	29.9079	56.7138	35.723	39.4552	29.3069	33.4698	48.5929	46.894	35.0642	41.0418	66.5617	88.3475	Kif1a
NM_008440	29.9079	56.7138	35.723	39.4552	29.3069	34.5495	49.6268	46.894	35.0642	41.0418	67.4992	89.3078	Kif1a
NM_016702	0	0	0	0	0	0	0	0	0	0	0	0	Agxt
NM_001276710	0	0	0	0	0	0	0	0	0	0	0	0	Agxt
NM_172411	0	0	0	0	0	0	0	0	0	0	0	0	2310007B03Rik
NM_001159940	0	0	0	0	0	0	0	0	0	0	0	0	2310007B03Rik
NM_001310428	6.15751	4.97489	19.3098	4.28861	12.5601	8.63736	1.03389	4.07774	6.45919	1.20711	3.74995	0.960299	Crocc2
NM_172463	30.7876	114.423	137.099	31.7357	106.761	91.772	16.5423	29.5636	28.605	13.2782	43.1245	19.206	Sned1
NR_105866	0	0	0	0	0	0	0	0	0	0	0	0	Mir6901
NM_178051	181.207	218.895	266.475	199.849	259.575	232.129	187.134	210.004	203.926	181.067	183.748	179.576	Mterf4
NM_080850	201.439	175.116	195.994	361.958	218.755	260.201	210.914	182.479	189.162	313.849	204.372	286.169	Pask
NM_023200	995.758	1003.93	946.178	731.636	848.853	766.566	1088.69	1073.47	1039.93	895.677	884.989	923.808	Ppp1r7
NR_105867	0	0	0	0	0	0	0	0	0	0	0	0	Mir6902
NR_105763	0	0	0	0	0	0	0	0	0	0	0	0	Mir6345
NM_207031	0	0	0	0	0	0	0	0	0	0	0	0	Ano7
NM_001271884	0	0	0	0	0	0	0	0	0	0	0	0	Ano7
NM_001301364	7233.32	7349.91	7167.78	7429.58	7862.62	8023.03	8194.63	8292.09	7542.49	8586.18	7983.65	7699.68	Hdlbp
NM_133808	7215.72	7316.08	7133.02	7400.42	7822.84	7974.45	8183.26	8266.6	7529.57	8577.73	7968.65	7697.76	Hdlbp
NM_001159718	3449.09	3937.13	4025.12	3222.46	3956.43	3914.88	3312.59	3533.36	3511.03	2935.7	3224.02	2968.28	37500
NM_001159717	3550.25	4053.54	4149.67	3321.95	4086.22	4029.33	3411.84	3639.38	3614.38	3033.47	3328.08	3065.27	37500
NM_010891	3559.04	4067.47	4165.11	3327.96	4097.73	4037.97	3419.08	3647.54	3626.37	3046.75	3334.65	3072.96	37500
NM_001159719	3500.11	4012.75	4108.15	3287.65	4031.79	3982.9	3367.39	3587.39	3565.47	3003.29	3292.46	3025.9	37500
NM_145519	291.162	311.428	279.991	295.914	304.582	320.662	245.032	283.403	230.685	257.115	330.933	239.114	Farp2
NM_021537	1007.19	1306.41	1346.86	1107.32	1572.1	1462.95	826.08	917.492	948.578	913.783	1071.55	1040.96	Stk25
NM_016778	884.043	782.053	759.839	649.295	567.297	621.89	653.42	606.564	687.442	414.039	543.743	614.591	Bok
NM_025920	520.75	550.223	511.708	579.82	551.597	587.341	615.166	548.456	553.645	506.987	516.556	558.894	Thap4
NM_174874	1036.22	904.435	918.179	874.876	770.352	839.984	1095.93	1083.66	1035.32	892.055	890.614	942.053	Atg4b
NM_001105667	696.678	703.45	662.325	602.978	572.531	579.783	756.809	742.149	780.639	633.734	553.118	659.725	Dtymk
NM_023136	458.295	452.715	426.746	392.836	340.169	376.805	564.505	552.534	561.949	430.939	404.995	457.102	Dtymk
NM_025454	514.592	386.052	314.749	481.182	345.402	358.451	505.573	408.794	439.225	532.336	405.933	479.189	Ing5
NM_178882	141.623	154.222	171.857	117.508	120.368	119.843	87.8808	105.002	128.261	79.6694	87.1864	85.4666	D2hgdh
NM_199366	0	0	0	0	0	0	0	0	0	0	0	0	Gal3st2
NM_001205249	0	0	0.965488	0	0	1.07967	0	0	0	1.20711	0	0	Gm9994
NM_001039219	0	0	0	0	1.04667	0	0	0	0	0	0.937489	0	Gm6086
NM_173772	0	0	0	0	0	0	0	0	0	0	0	0	Neu4
NM_008798	0	0	0	0	0	0	0	0	0	0	0	0	Pdcd1
NR_040473	0	0	0	0	0	0	0	0	0	0	0	0	4930440C22Rik
NM_026321	182.086	173.126	275.164	124.37	236.548	209.456	151.982	124.371	187.316	92.9476	99.3738	90.2681	Fam174a
NM_009183	0	0.994978	1.93098	0	1.04667	2.15934	0	0	0	0	0	0	St8sia4
NM_001159745	0	0	0.965488	0	0	0	0	0	0	0	0	0	St8sia4
NR_040479	0	0	0	0	0	0	0	0	0	0	0	0	4930598F16Rik
NR_040467	0	0	0	0	0	0	0	0	0	0	0	0	1700063A18Rik
NR_040478	0	0	0	0	0	0	0	0	0	0	0	0	4930533P14Rik
NM_172658	0	0	0	0	0	0	0	0	0	0	0	0	Slco4c1
NR_131964	0	0	0	0	0	0	0	0	0	0	0	0	Panct2
NR_120500	0	0	0	0	0	0	0	0	0	0	0	0	Slco6b1
NM_028942	0	0	0	0	0	0	0	0	0	0	0	0	Slco6c1
NM_133825	407.275	295.509	236.544	465.743	222.942	246.165	389.777	282.384	361.715	461.117	392.808	445.579	D1Ertd622e
NM_173760	955.294	691.51	706.737	1137.34	830.013	994.376	1060.77	953.172	1032.55	1414.73	1398.73	1463.5	Ppip5k2
NM_026250	105.557	64.6736	55.9983	84.9144	93.154	85.294	125.101	140.682	181.78	103.812	134.998	155.568	Gin1
NM_013626	3403.34	3895.34	4285.8	2992.59	3729.3	3822.03	1513.62	1466.97	1558.51	1254.19	1270.3	1333.86	Pam
NR_037993	2.63893	2.98494	2.89646	3.43088	1.04667	2.15934	3.10168	0	1.84548	1.20711	2.81247	0.960299	B230216N24Rik
NR_040439	0	0	0	0	0	0	0	0	0	0	0	0	1810006J02Rik
NM_001164233	0	0	0	0	0	0	0	0	0	0	0	0	Slco6d1
NM_027584	0	0	0	0	0	0	0	0	0	0	0	0	Slco6d1
NM_172851	0	0	0	0	0	0	0	0	0	0	0	0	Cntnap5b
NR_037989	0	0.994978	0	0	0	0	0	0	0	0	0	0	Gm20268
NM_011800	0	0	0	0	0	0	0	0	0	0	0	0	Cdh20
NM_001160368	0	0	0	0.857721	0	0	1.03389	0	0	0	0.937489	1.9206	Rnf152
NM_178779	0	0	0	0.857721	0	0	1.03389	0	0	0	0.937489	1.9206	Rnf152
NM_013784	1000.16	1024.83	1065.9	1332.9	1140.87	1322.6	996.672	932.783	961.496	1147.96	981.55	1041.92	Pign
NM_173187	349.219	398.986	391.023	351.666	420.763	410.275	369.099	403.696	366.328	457.495	487.494	466.705	2310035C23Rik
NM_029349	343.061	396.001	387.161	348.235	413.436	408.115	367.032	399.619	360.792	453.874	481.869	458.063	2310035C23Rik
NM_009399	65.9733	75.6184	99.4452	30.0202	63.8471	52.9039	23.7795	15.2915	25.8368	21.728	20.6247	17.2854	Tnfrsf11a
NM_001122675	571.769	397.991	393.919	648.437	340.169	385.442	477.658	483.212	470.598	942.754	658.117	744.232	Zcchc2
NM_001122676	528.666	368.142	363.989	599.547	315.049	355.212	453.879	460.785	447.529	892.055	624.367	715.423	Zcchc2
NR_040630	0.879644	2.98494	2.89646	0.857721	0	1.07967	0	1.01944	0.922741	1.20711	0	0	Gm20753
NM_133821	669.409	498.484	467.296	626.994	389.363	382.203	400.116	313.986	325.728	386.276	323.434	233.353	Phlpp1
NM_009741	156.577	180.091	151.582	75.4795	58.6137	68.0192	134.406	88.6909	77.5103	105.019	125.623	80.6651	Bcl2
NR_106164	0	0	0	0	0	0	0	0	0	0	0	0	Mir3473f
NM_177410	41.3433	51.7389	40.5505	21.443	19.8868	24.8324	56.8641	36.6997	25.8368	44.6631	44.062	30.7296	Bcl2
NM_027534	329.867	470.625	391.988	639.86	810.126	726.618	208.846	228.354	244.526	388.69	386.245	417.73	Kdsr
NM_009190	811.912	790.013	843.836	953.786	844.666	881.011	1070.08	931.764	931.969	1029.67	1011.55	993.909	Vps4b
NM_009257	0.879644	0	0	0	0	0	0	0	0	0	0	0	Serpinb5
NM_027971	0	0	0	0	0	0	0	0	0	0	0	0	Serpinb12
NM_001199213	0	0	0	0	0	0	0	0	0	0	0	0	Serpinb12
NM_172852	0	0	0	0	0	0	0	0	0	0	0	0	Serpinb13
NM_009126	0	0	0	0	0	0	0	0	0	0	0	0	Serpinb3a
NM_201376	0	0	0	0	0	0	0	0	0	0	0	0	Serpinb3d
NM_198680	0	0	0	0	0	0	0	0	0	0	0	0	Serpinb3b
NM_201363	0	0	0	0	0	0	0	0	0	0	0	0	Serpinb3c
NM_025867	0	0	0	0	0	0	0	0	0	0	0	0	Serpinb11
NM_027548	0	0	0	0	0	0	0	0	0	0	1.87498	1.9206	Serpinb7
NM_001174170	425.748	123.377	78.2045	488.043	26.1669	31.3104	83.7453	39.758	33.2187	48.2845	11.2499	34.5708	Serpinb2
NM_011111	422.229	121.387	81.101	487.186	27.2135	30.2308	76.508	39.758	32.2959	48.2845	10.3124	33.6105	Serpinb2
NM_001160307	8.79644	11.9397	3.86195	11.1504	0	0	0	0	0	0	0	0	Serpinb10
NM_198028	9.67609	11.9397	3.86195	14.5813	0	0	0	0	0	0	0	0	Serpinb10
NM_001159748	96.7609	180.091	153.513	106.357	189.448	169.508	26.8812	83.5937	68.2828	28.9707	75.9366	67.2209	Serpinb8
NM_011459	157.456	281.579	259.716	159.536	310.862	273.157	48.5929	131.507	112.574	61.5627	131.248	103.712	Serpinb8
NR_102307	0	0	0	0	0	0	0	0	0	0	0	0	D830032E09Rik
NR_102306	0	0	0	0	0	0	0	0	0	0	0	0	D830032E09Rik
NM_172853	0	0	0	0	0	0	0	0	0	0	0	0	Cdh7
NM_001081386	0	0	0	0	0	0	0	0	0	0	0	0	Cdh19
NM_001081316	285.884	286.554	369.782	204.995	259.575	283.953	198.507	165.149	193.776	95.3618	115.311	123.879	Dsel
NM_001077425	0	0	0	0	0	0	0	0	0	0	0	0	Cntnap5a
NM_011650	1704.75	1676.54	1646.16	1534.46	1585.71	1631.38	1651.13	1710.61	1689.54	1461.81	1625.61	1562.41	Tsn
NM_026472	1362.57	1210.89	990.59	1445.26	1018.41	1161.73	1867.21	1623.96	1588.04	1785.32	1656.54	1687.25	Nifk
NM_029709	1110.99	892.496	986.728	1011.25	837.339	859.418	973.926	877.734	884.909	1225.22	994.675	941.093	Clasp1
NM_001293301	1110.99	892.496	986.728	1011.25	837.339	859.418	973.926	877.734	884.909	1225.22	994.675	941.093	Clasp1
NM_001293300	1110.99	892.496	986.728	1011.25	837.339	859.418	973.926	877.734	884.909	1225.22	994.675	941.093	Clasp1
NR_027901	0	0	1.93098	0	0	0	3.10168	4.07774	3.69096	1.20711	0.937489	4.80149	2900060B14Rik
NM_023755	8.79644	3.97991	7.7239	16.2967	16.7468	37.7885	12.4067	8.15548	4.61371	41.0418	23.4372	14.4045	Tfcp2l1
NM_001081125	188.244	187.056	211.442	192.987	194.681	252.643	26.8812	21.4081	30.4505	32.592	35.6246	32.6502	Gli2
NR_105764	0	0	0	0	0	0	0	0	0	0	0	0	Mir6346
NM_008381	77.4087	56.7138	69.5151	62.6136	42.9136	66.9396	0	0	0	0	0	0	Inhbb
NM_022327	645.659	726.334	712.53	606.409	659.405	570.066	954.282	1041.86	1098.98	855.842	946.863	822.976	Ralb
NM_146103	92.3627	81.5882	75.308	102.927	65.9405	82.055	141.643	135.585	109.806	200.38	161.248	171.894	Tmem185b
NR_126486	0	0	0	0	1.04667	0	1.03389	0	0	0	0	0.960299	3830432H09Rik
NM_145506	126.669	91.538	88.8249	70.3331	69.0805	46.4258	138.542	151.896	119.034	112.261	127.498	116.196	Epb4.1l5
NM_001113416	39.584	21.8895	32.8266	26.5894	20.9335	12.956	46.5251	50.9718	32.2959	32.592	42.187	46.0943	Epb4.1l5
NM_019933	133.706	94.523	104.273	161.252	106.761	101.489	230.558	181.46	213.153	172.617	190.31	183.417	Ptpn4
NM_175106	142.502	119.397	117.789	139.809	98.3874	83.1346	219.185	160.051	176.244	117.09	175.31	194.941	Tmem177
NM_001115074	0	0	0	0	0	0	0	0	0	0	0	0	Cfap221
NM_001012322	0	0	0	0	0	0	0	0	0	0	0	0	Sctr
NM_019432	89.7237	157.207	196.959	43.7438	159.094	168.429	210.914	303.792	296.2	74.8409	208.122	167.092	Tmem37
NM_007830	721.308	907.42	885.352	601.263	901.186	852.94	857.096	877.734	852.613	829.286	779.053	800.889	Dbi
NM_001037999	621.029	780.063	764.666	507.771	774.539	722.3	725.792	752.343	733.579	709.782	672.179	686.614	Dbi
NM_001172074	78.2884	82.5832	69.5151	49.7478	62.8004	63.7006	69.2708	77.4771	79.3557	83.2907	71.2491	64.34	3110009E18Rik
NM_028439	94.122	102.483	84.9629	54.0364	76.4072	78.8159	87.8808	91.7492	97.8106	103.812	86.2489	78.7445	3110009E18Rik
NM_133186	1007.19	1731.26	1769.74	1074.72	2033.69	1926.13	997.706	1381.34	1224.48	1571.66	1754.98	1765.99	Steap3
NM_001085409	992.239	1712.36	1750.43	1060.14	2010.66	1901.3	978.062	1352.79	1202.33	1546.31	1726.85	1735.26	Steap3
NM_207233	0	0	0	0	0	0	0	0	0	0	0	0	C1ql2
NM_010766	0	0	0	0	0	0	0	0	0	0	0	0	Marco
NM_010133	104.678	134.322	154.478	93.4916	126.648	115.525	69.2708	85.6326	96.8878	28.9707	59.9993	57.6179	En1
NR_110450	0	0	0	0	0	0	0	0	0	0	0	0	Celrr
NR_038008	0	0	0	0	0	0	0	0	0	0	0	0	Celrr
NM_001271531	338.663	445.75	531.984	321.645	575.671	518.242	451.811	626.953	657.914	366.962	518.431	469.586	Insig2
NM_001271532	297.32	387.047	458.607	277.902	498.217	448.063	385.642	544.379	572.099	306.606	431.245	396.603	Insig2
NM_133748	358.895	457.69	560.948	336.227	606.024	543.074	475.59	669.769	708.665	376.619	542.806	497.435	Insig2
NM_178082	347.46	453.71	550.328	328.507	591.371	529.039	465.251	646.322	682.828	372.997	532.493	484.951	Insig2
NM_029955	642.14	674.595	704.806	934.058	790.239	866.975	1028.72	1237.59	1333.36	1358	1474.67	1695.89	Ccdc93
NM_001025156	643.02	675.59	705.771	934.058	792.332	869.135	1030.79	1238.61	1337.05	1359.21	1481.23	1697.81	Ccdc93
NM_010483	0.879644	1.98996	0	0	0	1.07967	0	1.01944	0	0	0	0	Htr5b
NM_025860	645.659	477.59	391.023	704.189	395.643	493.409	900.52	858.365	820.317	988.624	910.301	970.862	Ddx18
NM_199021	0	0	0	0	0	0	0	0	0	0	0	0	Dpp10
NM_023735	2244.85	2238.7	2101.87	2087.69	2101.72	2166.9	2323.16	2318.2	2221.04	2512	2149.66	2298	Actr3
NM_001205385	2199.99	2198.9	2067.11	2048.24	2066.13	2124.79	2267.33	2266.21	2174.9	2449.23	2106.54	2246.14	Actr3
NM_001205386	2195.59	2197.91	2067.11	2042.23	2062.99	2122.63	2262.16	2264.17	2173.98	2444.4	2105.6	2244.22	Actr3
NM_028787	618.39	974.084	999.28	780.526	1059.23	993.297	564.505	672.827	591.477	631.319	650.617	630.916	Slc35f5
NM_027677	10.5557	9.94978	15.4478	5.14633	12.5601	10.7967	97.1859	45.8746	35.9869	55.5271	42.187	36.4914	Gpr39
NM_145100	7.03716	5.96987	9.65488	4.28861	8.37339	5.39835	54.7963	23.447	18.4548	38.6276	20.6247	21.1266	Lypd1
NM_172484	1.75929	6.96485	18.3443	6.00405	6.28004	7.55769	7.23724	9.17492	19.3776	20.5209	17.8123	27.8487	Nckap5
NM_176957	1.75929	0.994978	18.3443	4.28861	1.04667	3.23901	4.13557	6.11661	14.7639	18.1067	11.2499	13.4442	Nckap5
NM_001081756	2.63893	6.96485	19.3098	6.00405	6.28004	8.63736	9.30503	12.2332	23.0685	28.9707	20.6247	30.7296	Nckap5
NM_145128	160.095	166.161	163.167	69.4754	96.294	73.4176	254.337	289.52	274.977	311.435	326.246	324.581	Mgat5
NM_028135	0	0	0	0	0	0	0	0	0	0	0	0	Tmem163
NM_001033041	5.27787	4.97489	4.82744	2.57316	2.09335	5.39835	3.10168	5.09718	2.76822	3.62133	5.62493	3.8412	Acmsd
NR_045298	7.9168	10.9448	3.86195	1.71544	11.5134	12.956	5.16946	11.2138	6.45919	2.41422	9.37489	3.8412	2900009J06Rik
NM_028399	136.345	135.317	151.582	192.987	172.701	159.791	162.321	150.876	181.78	248.665	203.435	286.169	Ccnt2
NM_011737	0.879644	0	0.965488	0.857721	0	1.07967	0	2.03887	0	0	1.87498	0	Map3k19
NM_178690	1303.63	1307.4	1357.48	1320.89	1280.08	1257.82	1081.45	1105.07	1087.91	1048.98	1262.8	1141.8	Rab3gap1
NM_027678	73.8901	90.543	81.101	84.0567	95.2473	89.6126	89.9486	133.546	141.179	109.847	129.373	113.315	Zranb3
NM_001285945	72.1308	85.5681	76.2735	79.7681	91.0606	84.2143	88.9147	127.429	137.488	107.433	124.686	104.673	Zranb3
NM_181750	1051.18	998.958	962.591	1217.96	972.36	943.632	1083.52	1251.87	1222.63	1296.44	1381.86	1286.8	R3hdm1
NR_029543	0	0	0	0	0	0	0	0	0	0	0	0	Mir128-1
NM_026390	1558.73	1709.37	1710.84	1872.41	1911.23	1713.44	1760.72	1957.32	2036.49	2291.1	2013.73	2234.62	Ubxn4
NM_001081078	0	0	0.965488	0	0	0	1.03389	2.03887	0.922741	1.20711	0	0	Lct
NM_008567	2544.81	1801.91	1699.26	2483.96	1298.92	1356.07	2788.41	2351.84	2481.25	2452.85	2067.16	2080.01	Mcm6
NM_177445	1601.83	1487.49	1438.58	1700.86	1419.29	1384.14	1876.51	1822.75	1827.03	1927.76	1801.85	1852.42	Dars
NM_145507	285.005	267.649	251.992	303.633	260.622	220.253	328.778	288.5	304.505	348.855	291.559	328.422	Dars
NM_009911	15.8336	25.8694	37.654	14.5813	73.2672	57.2225	0	2.03887	2.76822	0	1.87498	2.8809	Cxcr4
NM_172485	0.879644	0	0	0	0	1.07967	0	0	0	1.20711	0	0	Thsd7b
NM_007827	0	0	0	0	0	0	0	1.01944	0	0	0	1.9206	Cd55b
NM_010016	0	0	0	0	0	0	10.3389	5.09718	1.84548	4.82845	2.81247	2.8809	Cd55
NM_009581	0	0	0	0	0	0	0	0	0	0	0	0	Zp3r
NM_007576	0	0	0	0	0	0	0	0	0	0	0	0	C4bp
NR_028304	0	0	0	0	0	0	0	0	0	0	0	0	C4bp-ps1
NR_027859	95.8812	87.5581	74.3426	90.9184	138.161	105.808	86.8469	128.449	122.725	102.604	141.561	100.831	Pfkfb2
NM_001162415	79.168	67.6585	64.6877	68.6177	124.554	89.6126	72.3724	98.8852	96.8878	84.4978	112.499	72.9827	Pfkfb2
NM_008825	134.586	108.453	106.204	102.069	170.608	126.321	151.982	190.634	208.539	132.782	206.247	161.33	Pfkfb2
NM_001162416	75.6494	59.6987	43.4469	60.8982	98.3874	58.3022	70.3047	102.963	104.27	74.8409	114.374	76.8239	Pfkfb2
NM_178691	42.2229	29.8494	34.7576	35.1666	57.5671	22.6731	33.0845	35.6802	41.5233	18.1067	35.6246	34.5708	Yod1
NM_177604	11.4354	25.8694	14.4823	12.8658	16.7468	19.4341	7.23724	13.2527	8.30467	4.82845	5.62493	10.5633	AA986860
NM_001170632	0	0	0	0	1.04667	0	0	0	0	0	0	0	Fcamr
NM_144960	0	0	0	0	1.04667	0	0	0	0	0	0	0	Fcamr
NM_011082	0.879644	0	0	0	0	0	0	0	0	0	0	0	Pigr
NM_026976	0	0	0	0	0	0	0	0	0	0	0	0	Fcmr
NM_053095	0	0	0	0	0	0	0	0	0	0	0	0	Il24
NM_021380	0	0	0	0	0	0	0	0	0	0	0	0	Il20
NM_001009940	0	1.98996	0	0	2.09335	0	0	0	0.922741	0	0	0	Il19
NM_010548	0.879644	0	0	0	0	0	0	0	0	0	0	0	Il10
NM_008551	2173.6	1729.27	1746.57	2152.02	1371.14	1592.51	2056.41	1767.7	1672.01	1833.6	1606.86	1754.47	Mapkapk2
NM_145508	89.7237	52.7339	43.4469	92.6339	38.7269	35.6291	64.1013	49.9523	76.5875	92.9476	59.9993	108.514	Dyrk3
NM_001136070	882.283	826.827	776.252	901.465	737.905	865.896	638.945	642.244	751.111	574.585	682.492	651.083	Eif2d
NM_010709	861.172	806.928	746.322	876.591	719.065	848.621	623.437	628.992	733.579	562.514	674.054	636.678	Eif2d
NM_018750	148.66	71.6384	62.7567	271.04	84.7806	138.198	78.5758	91.7492	74.742	222.109	278.434	199.742	Rassf5
NM_019777	95.8812	120.392	122.617	32.5934	104.667	98.25	17.5762	56.069	57.2099	28.9707	39.3745	30.7296	Ikbke
NM_001081011	596.399	562.163	574.465	684.462	608.118	634.846	574.844	562.728	540.726	766.516	483.744	579.06	Srgap2
NM_175382	86.2052	40.7941	32.8266	107.215	38.7269	35.6291	83.7453	94.8075	87.6604	111.054	103.124	82.5857	Fam72a
NM_011924	0.879644	0	0	0	0	0	0	0	0	0	0	0	Avpr1b
NM_007799	0	0	0	0	0	0	0	0	0	0	0	0	Ctse
NM_145509	200.559	236.805	299.301	90.0607	259.575	159.791	26.8812	29.5636	48.9053	9.65689	17.8123	17.2854	Rab7b
NM_177243	0	0.994978	0.965488	0	0	0	0	0	0	0	0	0	Slc26a9
NM_178079	0	0	1.93098	0	0	0	0	0	0	0	0	0	Pm20d1
NM_173865	635.983	516.394	546.466	633.856	476.237	523.64	556.234	420.007	402.315	492.501	385.308	433.095	Slc41a1
NM_144875	51.0194	54.7238	51.1708	42.0283	74.3139	47.5055	80.6436	126.41	149.484	94.1547	122.811	132.521	Rab29
NM_175294	2976.72	2742.16	2499.65	2351.87	2149.87	2166.9	3042.74	2733.11	2689.79	2461.3	2397.16	2225.97	Nucks1
NM_001145804	2960	2731.22	2484.2	2338.15	2140.45	2156.1	3030.34	2718.83	2673.18	2445.61	2384.97	2212.53	Nucks1
NM_001177628	35.1858	13.9297	9.65488	30.878	11.5134	21.5934	48.5929	54.0301	63.6691	98.9831	149.061	113.315	Slc45a3
NM_145977	33.4265	12.9347	9.65488	27.4471	11.5134	21.5934	46.5251	53.0106	59.9782	96.5689	142.498	109.474	Slc45a3
NM_007923	149.54	142.282	134.203	251.312	151.768	160.871	168.524	129.468	122.725	191.931	139.686	170.933	Elk4
NM_172510	33.4265	35.8192	39.585	53.1787	47.1003	41.0275	32.0507	22.4276	28.605	28.9707	26.2497	32.6502	Mfsd4
NM_001114662	0	0.994978	0	0.857721	2.09335	0	1.03389	1.01944	0	0	0	0	Mfsd4
NM_008795	595.519	498.484	351.438	558.376	249.108	292.591	1180.7	1021.47	1060.23	1144.34	1027.49	1131.23	Cdk18
NM_001033250	0	0	6.75841	0.857721	0	0	0	0	0	0	0.937489	0	Lemd1
NR_029777	0	0	0	0	0	0	0	0	0	0	0	0	Mir135b
NM_144810	1279.88	1080.55	869.904	773.665	429.136	445.904	529.353	291.559	301.736	108.64	98.4363	104.673	Klhdc8a
NM_028778	186.485	161.187	102.342	147.528	64.8938	59.3819	168.524	102.963	107.038	68.8054	65.6242	72.0224	Nuak2
NM_001195025	186.485	161.187	102.342	147.528	64.8938	59.3819	168.524	102.963	107.038	68.8054	65.6242	72.0224	Nuak2
NM_178874	343.941	236.805	257.785	300.202	218.755	317.423	103.389	114.177	127.338	179.86	156.561	188.219	Tmcc2
NM_172516	373.849	479.58	561.914	525.783	636.378	643.484	271.914	273.209	286.05	389.897	355.308	356.271	Dstyk
NM_172517	579.686	478.585	425.78	702.474	516.01	550.632	767.148	706.469	700.36	889.641	903.739	844.103	Rbbp5
NM_029025	30.7876	21.8895	26.0682	42.8861	29.3069	24.8324	31.0168	25.4859	29.5277	42.2489	32.8121	25.9281	Tmem81
NM_177129	0	0	2.89646	2.57316	0	1.07967	0	0	0.922741	1.20711	0	0.960299	Cntn2
NM_001160317	0	0	0	0	0	0	0	0	0	0	0	0	Nfasc
NM_001160316	0	0	0	0	0	0	0	0	0	0	0	0	Nfasc
NM_001160318	0	0	0	0	0	0	0	0	0	0	0	0	Nfasc
NM_182716	0	0	0	0	0	0	0	0	0	0	0	0	Nfasc
NR_045892	0	0	0	0	0	0	0	0	0	0	0	0	Gm10538
NM_010732	0	0	0	0	0	0	0	0	0	0	0	0	Lrrn2
NR_126506	496.119	377.097	346.61	753.079	511.824	559.269	362.896	317.044	406.929	482.845	423.745	465.745	Mdm4
NM_001302804	499.638	377.097	347.576	753.937	516.01	560.349	363.93	317.044	407.852	482.845	424.682	465.745	Mdm4
NM_001302802	498.758	369.137	341.783	741.071	501.357	543.074	351.523	304.811	396.779	464.738	417.182	449.42	Mdm4
NM_001302803	501.397	377.097	347.576	754.795	516.01	558.19	363.93	316.025	407.852	482.845	425.62	463.824	Mdm4
NM_001302801	502.277	378.092	348.541	757.368	516.01	560.349	363.93	317.044	407.852	482.845	425.62	465.745	Mdm4
NM_008575	502.277	377.097	347.576	754.795	516.01	558.19	363.93	316.025	407.852	482.845	425.62	463.824	Mdm4
NM_001099276	32.5468	24.8745	46.3434	18.8699	30.3535	25.9121	8.27114	10.1944	7.38193	6.03556	3.74995	0.960299	Pik3c2b
NM_133819	1380.16	1195.96	1159.55	1742.03	1507.21	1689.68	1548.77	1563.81	1598.19	1700.82	1886.23	1786.16	Ppp1r15b
NM_182930	9.67609	37.8092	41.516	9.43493	33.4936	41.0275	26.8812	25.4859	29.5277	56.7342	44.062	44.1738	Plekha6
NM_001160268	7.03716	36.8142	40.5505	9.43493	31.4002	39.9478	24.8134	25.4859	30.4505	57.9413	44.062	42.2532	Plekha6
NR_037984	0	0	0	0	0	0	0	0	0	0	0	0	Gm19461
NM_026680	0	0	0	0	0	0	0	0	0	0	0	0	Golt1a
NM_178260	0	0	0	0	0	0	0	0	0	0	0	0	Kiss1
NM_031193	0	0	0	0	0	0	0	0	0	0	0	0	Ren2
NM_031192	0	0	0	0	0	0	0	0	0	0	0	0	Ren1
NM_175443	0.879644	0	0	6.00405	3.14002	4.31868	6.20335	1.01944	5.53645	10.864	11.2499	6.72209	Etnk2
NM_011439	0	0	0	1.71544	0	0	3.10168	2.03887	4.61371	0	1.87498	0.960299	Sox13
NM_009227	186.485	263.669	173.788	186.125	255.388	212.695	248.134	248.742	273.131	222.109	235.31	247.757	Snrpe
NM_001276767	689.641	769.118	833.216	958.075	1019.46	887.489	603.793	708.508	692.979	945.168	830.615	808.572	Zc3h11a
NM_144530	675.567	753.199	824.526	944.351	1008.99	874.533	598.623	696.274	686.519	930.683	816.552	796.088	Zc3h11a
NM_001166552	214.633	226.855	274.198	136.378	330.749	234.288	156.118	171.265	155.021	92.9476	129.373	113.315	Zbed6
NM_172842	0	0	0.965488	0	0	0	0	0	0.922741	0	0	0	Lax1
NM_001159649	0	0	0.965488	0	0	0	0	0	0.922741	0	0	0	Lax1
NM_213616	88.8441	100.493	154.478	112.361	113.041	119.843	165.423	138.643	161.48	129.161	104.999	95.0696	Atp2b4
NM_001167949	89.7237	100.493	155.444	114.077	113.041	119.843	166.457	139.663	163.325	131.575	104.999	96.0299	Atp2b4
NR_105868	0	0	0	0	0	0	0	0	0	0	0	0	Mir6903
NM_001160421	36.9451	44.774	67.5841	12.8658	23.0268	50.7445	3.10168	1.01944	1.84548	4.82845	4.68744	2.8809	Optc
NM_001160420	36.9451	44.774	67.5841	12.8658	23.0268	50.7445	3.10168	1.01944	1.84548	4.82845	4.68744	2.8809	Optc
NM_054076	36.9451	44.774	67.5841	12.8658	23.0268	50.7445	3.10168	1.01944	1.84548	4.82845	4.68744	2.8809	Optc
NM_001160422	0	1.98996	4.82744	0	0	1.07967	1.03389	0	0	3.62133	0	1.9206	Optc
NM_054077	7.03716	41.7891	40.5505	2.57316	14.6534	14.0357	13.4406	17.3304	12.9184	3.62133	18.7498	7.68239	Prelp
NM_021355	22.8708	66.6636	115.859	15.439	76.4072	89.6126	54.7963	114.177	59.9782	35.0062	100.311	35.5311	Fmod
NM_007570	78.2884	50.7439	93.6523	116.65	72.2205	82.055	307.066	261.995	281.436	305.399	363.746	260.241	Btg2
NM_001284524	0	0	0.965488	0	0	0	1.03389	0	0.922741	0	0	0	Chit1
NM_001284525	0	0	0.965488	0	0	0	1.03389	0	0.922741	1.20711	0	0.960299	Chit1
NM_027979	0	0	0.965488	0	0	0	1.03389	0	0.922741	1.20711	0	0.960299	Chit1
NM_007695	42.2229	239.79	285.784	49.7478	220.848	195.42	0	0	0.922741	0	0	0	Chil1
NM_016749	0	0.994978	0.965488	0	3.14002	0	0	0	0	0	0	0	Mybph
NM_001008533	0	0.994978	0.965488	0	1.04667	0	2.06778	0	0	3.62133	0	0.960299	Adora1
NM_001039510	0	0.994978	0.965488	0	1.04667	0	2.06778	0	0	3.62133	0	0.960299	Adora1
NM_001282945	0	0.994978	0.965488	0	1.04667	0	2.06778	0	0	3.62133	0	0.960299	Adora1
NM_001291928	0	0.994978	0.965488	0	1.04667	0	2.06778	0	0	3.62133	0	0.960299	Adora1
NM_001291930	0	0.994978	0.965488	0	1.04667	0	2.06778	0	0	3.62133	0	0.960299	Adora1
NM_031189	0	0	0	0	0	0	0	0	0	0	0	0	Myog
NM_001144855	4.39822	4.97489	2.89646	0	5.23337	1.07967	1.03389	0	2.76822	2.41422	1.87498	0	Ppfia4
NM_001042485	1481.32	1199.94	1038.86	1247.98	1110.52	972.783	1665.6	1576.05	1589.88	1290.4	1427.79	1358.82	Tmem183a
NM_020588	1485.72	1207.9	1045.62	1253.99	1123.08	976.022	1674.91	1586.24	1597.26	1301.27	1438.11	1365.55	Tmem183a
NM_173771	0	0	0	0	0	0	1.03389	1.01944	0.922741	0	0	0.960299	4933406M09Rik
NM_028057	1012.47	968.114	868.939	2182.04	2056.71	2339.65	1827.92	1808.48	1748.59	2782.39	2377.47	2524.63	Cyb5r1
NM_028320	1966.88	1982	1911.67	1844.1	1911.23	1912.1	1912.7	1733.04	1634.17	1662.19	1729.67	1609.46	Adipor1
NM_001306069	1958.97	1980.01	1899.11	1838.1	1899.71	1901.3	1894.09	1703.48	1606.49	1636.84	1688.42	1578.73	Adipor1
NM_153128	391.442	307.448	352.403	385.117	338.076	386.522	368.066	329.278	378.324	348.855	401.245	379.318	Klhl12
NM_145510	475.008	441.77	410.332	468.316	454.257	482.613	270.88	293.597	319.268	245.044	346.871	308.256	Rabif
NM_001291015	0	0	0.965488	0	0	0	1.03389	0	0	1.20711	0	0	Mgat4e
NM_001145300	0	0	0.965488	0	0	0	1.03389	0	0	1.20711	0	0	Mgat4e
NM_152895	405.516	569.128	727.978	640.718	761.979	1028.93	750.606	889.967	722.506	1231.25	1282.48	1163.88	Kdm5b
NM_009307	0	0	0	0	0	0	0	0	0	0	0	0	Syt2
NM_001081307	73.8901	62.6836	43.4469	31.7357	49.1937	37.7885	16.5423	20.3887	15.6866	26.5565	32.8121	21.1266	Ppp1r12b
NR_015606	46.6212	30.8443	41.516	22.3008	13.6068	11.8764	16.5423	8.15548	12.9184	3.62133	10.3124	4.80149	Ppp1r12b
NM_001278115	194.401	180.091	156.409	165.54	119.321	128.481	150.948	127.429	192.853	94.1547	109.686	112.355	Ube2t
NM_026024	211.994	189.046	169.926	180.979	137.114	141.437	160.253	129.468	198.389	100.19	113.436	117.156	Ube2t
NM_001033409	81.8069	32.8343	25.1027	23.1585	27.2135	8.63736	185.067	159.032	181.78	57.9413	46.8744	74.9033	Lgr6
NM_007955	16.7132	59.6987	75.308	28.3048	32.4469	47.5055	5.16946	1.01944	0	0	0.937489	0.960299	Ptprv
NM_177081	4.39822	2.98494	7.7239	0	1.04667	3.23901	5.16946	1.01944	1.84548	1.20711	1.87498	4.80149	Ptpn7
NM_026823	694.919	760.164	777.218	807.116	681.385	671.555	630.674	649.38	651.455	952.411	748.116	865.229	Arl8a
NM_134438	0	0	0	0	0	0	0	0	0.922741	0	0	0	Gpr37l1
NM_007921	0	0	0	0	0	2.15934	0	1.01944	0.922741	0	0	0.960299	Elf3
NM_001163131	0	0	0	0	0	2.15934	0	1.01944	0.922741	0	0	0.960299	Elf3
NM_145417	611.353	573.108	587.017	553.23	460.537	454.541	611.03	650.4	602.55	546.821	589.68	564.656	Rnpep
NM_001159624	574.408	543.258	554.19	526.641	433.323	435.107	569.675	611.661	576.713	511.815	550.306	539.688	Rnpep
NM_011590	612.233	626.836	613.085	575.531	529.617	531.198	868.469	863.462	843.385	799.108	754.678	781.683	Timm17a
NM_053106	48.3804	68.6535	154.478	4.28861	39.7736	21.5934	4.13557	4.07774	2.76822	1.20711	8.4374	2.8809	Lmod1
NM_175259	301.718	351.227	386.195	303.633	249.108	268.838	417.692	411.852	424.461	364.548	385.308	327.462	Shisa4
NM_153774	3337.37	2849.62	2586.54	2897.38	2110.09	2175.54	3484.22	3352.92	3097.64	2979.15	3106.84	3019.18	Ipo9
NM_173437	1000.16	810.907	878.594	759.083	669.871	613.253	744.402	1066.33	871.068	584.242	927.176	754.795	Nav1
NR_049188	0	0	0	0	0	0	0	0	0	0	0	0	Mir1231
NM_007791	2189.44	2463.57	2498.68	1927.3	2281.75	2402.27	1366.81	1418.03	1433.02	1310.92	1467.17	1456.77	Csrp1
NM_013750	545.38	567.138	587.017	349.95	500.31	532.278	538.658	504.621	531.499	295.742	352.496	387.961	Phlda3
NM_021467	7.9168	6.96485	7.7239	0	1.04667	8.63736	0	0	2.76822	0	0	2.8809	Tnni1
NM_001112702	7.03716	6.96485	5.79293	0	1.04667	7.55769	0	0	1.84548	0	0	2.8809	Tnni1
NM_133664	10.5557	7.95983	0.965488	0	1.04667	0	4.13557	0	2.76822	0	0	0	Lad1
NM_011619	7.03716	10.9448	2.89646	6.86177	2.09335	1.07967	74.4402	37.7191	35.9869	20.5209	8.4374	8.64269	Tnnt2
NM_001130174	7.03716	10.9448	2.89646	6.86177	2.09335	1.07967	74.4402	37.7191	35.9869	20.5209	8.4374	8.64269	Tnnt2
NM_001130175	7.03716	10.9448	2.89646	6.86177	2.09335	1.07967	74.4402	37.7191	35.9869	20.5209	8.4374	8.64269	Tnnt2
NM_001130177	7.03716	10.9448	2.89646	6.86177	2.09335	1.07967	74.4402	37.7191	35.9869	20.5209	8.4374	8.64269	Tnnt2
NM_001130178	7.03716	10.9448	2.89646	6.86177	2.09335	1.07967	74.4402	37.7191	35.9869	20.5209	8.4374	8.64269	Tnnt2
NM_001130179	7.03716	10.9448	2.89646	6.86177	2.09335	1.07967	74.4402	37.7191	35.9869	20.5209	8.4374	8.64269	Tnnt2
NM_001130181	7.03716	10.9448	2.89646	6.86177	2.09335	1.07967	74.4402	37.7191	35.9869	20.5209	8.4374	8.64269	Tnnt2
NM_001130180	7.03716	10.9448	2.89646	6.86177	2.09335	1.07967	74.4402	37.7191	35.9869	20.5209	8.4374	8.64269	Tnnt2
NM_001130176	7.03716	10.9448	2.89646	6.86177	2.09335	1.07967	74.4402	37.7191	35.9869	20.5209	8.4374	8.64269	Tnnt2
NM_019645	17.5929	11.9397	16.4133	21.443	18.8401	14.0357	211.948	131.507	136.566	172.617	75.9366	121.958	Pkp1
NM_177642	0	0	0	0.857721	0	0	0	0	0	0	0	0	Igfn1
NM_001160145	741.54	910.405	944.247	675.027	782.912	829.187	813.673	837.976	813.858	777.38	734.991	773.041	Tmem9
NM_025439	769.689	942.245	979.004	704.189	797.566	845.382	839.52	863.462	842.463	801.522	757.491	796.088	Tmem9
NM_001160146	742.42	910.405	946.178	677.6	783.959	829.187	811.605	836.957	812.935	772.551	734.991	767.279	Tmem9
NM_001270609	0	0.994978	0.965488	0	0	0	0	0	0	0	0	0	Ascl5
NM_001081023	0	0	0	0	0	0	0	0	0	0	0	0	Cacna1s
NM_014193	0	0	0	0	0	0	0	0	0	0	0	0	Cacna1s
NR_046170	0	0	0	0	0	0	4.13557	3.05831	0.922741	3.62133	3.74995	1.9206	Gm15850
NR_046168	0	0	0	0	0	0	4.13557	4.07774	3.69096	3.62133	5.62493	1.9206	Gm15850
NR_046169	0	0	0	0	0	0	4.13557	3.05831	0.922741	3.62133	3.74995	1.9206	Gm15850
NR_046167	0	0	0	0	0	0	4.13557	4.07774	3.69096	3.62133	5.62493	1.9206	Gm15850
NM_001039472	14.0743	21.8895	33.7921	109.788	148.628	215.934	553.132	917.492	750.189	1310.92	1591.86	1407.8	Kif21b
NM_028872	8.79644	10.9448	23.1717	12.8658	9.42007	12.956	65.1352	117.235	100.579	63.9769	128.436	94.1093	5730559C18Rik
NM_001101516	0	0	0	0	0	0	0	2.03887	0.922741	0	0	0.960299	Gpr25
NM_001081360	1008.95	830.807	890.18	970.94	837.339	861.577	932.571	826.762	777.871	855.842	812.803	779.763	Camsap2
NR_024328	7.9168	3.97991	3.86195	6.86177	3.14002	2.15934	11.3728	9.17492	6.45919	6.03556	8.4374	7.68239	9230116N13Rik
NM_026500	221.67	201.981	189.236	217.003	219.802	222.412	155.084	178.401	187.316	220.901	206.247	221.829	Ddx59
NM_001287179	433.665	277.599	295.439	225.581	221.895	201.898	461.116	421.027	479.825	436.974	431.245	374.517	Kif14
NM_001160251	318.431	264.664	318.611	242.735	251.202	232.129	323.608	268.112	269.44	298.157	257.809	241.995	Zfp281
NM_177643	318.431	264.664	317.645	242.735	251.202	231.049	323.608	267.092	269.44	296.949	257.809	241.995	Zfp281
NR_045324	3.51858	17.9096	14.4823	6.00405	6.28004	7.55769	25.8473	35.6802	33.2187	18.1067	16.8748	16.3251	Gm19705
NR_045325	4.39822	12.9347	8.68939	4.28861	4.1867	5.39835	17.5762	22.4276	22.1458	12.0711	10.3124	10.5633	Gm19705
NR_037986	2.63893	2.98494	0.965488	0.857721	0	0	7.23724	4.07774	8.30467	1.20711	1.87498	3.8412	Platr22
NM_001159769	0	0	0.965488	0	0	0	0	0	0	0	0	0	Nr5a2
NM_030676	0	0	0.965488	0	0	0	0	0	0	0	0	0	Nr5a2
NR_029795	0	0	0	0	0	0	0	0	0	0	0	0	Mir181a-1
NR_029820	0	0	0	0	0	0	0	0	0	0	0	0	Mir181b-1
NM_001268286	0	0	0	0	0	0	0	0	0.922741	0	0	0	Ptprc
NM_001111316	0	0	0	0	0	0	0	0	0.922741	0	0	0	Ptprc
NM_011210	0	0	0	0	0	0	0	0	0.922741	0	0	0	Ptprc
NM_177397	0	0	0	0	0	0	0	0	0	0	0	0	Atp6v1g3
NM_021605	1799.75	2045.68	1786.15	1985.62	2109.05	2089.16	1286.16	1224.34	1286.3	1083.99	1107.17	1066.89	Nek7
NR_040304	0	0	0	0	0	0	3.10168	0	0.922741	0	1.87498	3.8412	Gm5833
NM_001025565	173.29	178.101	212.407	117.508	164.328	136.038	5.16946	6.11661	7.38193	3.62133	6.56242	5.76179	Lhx9
NM_010714	153.938	151.237	194.063	104.642	143.394	119.843	3.10168	6.11661	5.53645	2.41422	5.62493	3.8412	Lhx9
NM_001042577	131.947	125.367	140.961	89.203	125.601	86.3736	5.16946	4.07774	5.53645	2.41422	2.81247	3.8412	Lhx9
NM_001081226	129.308	154.222	153.513	121.796	126.648	124.162	96.152	88.6909	103.347	78.4622	74.0616	66.2606	2310009B15Rik
NM_001166501	153.938	156.212	163.167	116.65	161.188	134.959	102.355	135.585	163.325	105.019	117.186	95.0696	Dennd1b
NM_181347	148.66	154.222	159.305	113.219	157.001	133.879	102.355	132.527	160.557	105.019	114.374	95.0696	Dennd1b
NR_108103	0	0	0	0.857721	0	0	0	0	0	0	0	0	4930596I21Rik
NM_133239	0	0	0	0	0	0	0	0	0	0	0	0	Crb1
NR_040455	0	0	0	0	0	0	0	0	0	0	0	0	4933436E23Rik
NM_172643	952.655	733.299	782.045	808.831	768.259	751.451	877.774	829.82	922.741	754.445	819.365	826.817	Zbtb41
NM_009791	539.222	323.368	450.883	550.657	469.957	490.17	413.557	386.366	416.156	426.11	325.309	341.866	Aspm
NM_031164	0	0	0	0	0	0	0	0	0	0	0	0	F13b
NM_015780	0	0	0	0	0	0	0	0	0	0	0	0	Cfhr1
NM_001029977	0	1.98996	2.89646	0	3.14002	2.15934	2.06778	7.13605	2.76822	1.20711	7.49991	5.76179	Gm4788
NM_001160304	0	1.98996	2.89646	0	3.14002	2.15934	2.06778	7.13605	2.76822	1.20711	7.49991	5.76179	Gm4788
NM_001160303	0	1.98996	2.89646	0	3.14002	2.15934	2.06778	7.13605	2.76822	1.20711	7.49991	5.76179	Gm4788
NM_001025575	1.75929	2.98494	3.86195	0	12.5601	9.71703	12.4067	23.447	16.6093	21.728	28.1247	10.5633	Cfhr2
NM_009888	16.7132	132.332	144.823	12.8658	119.321	115.525	105.457	339.472	240.835	124.332	331.871	205.504	Cfh
NM_001081027	5.27787	2.98494	4.82744	21.443	19.8868	43.1868	83.7453	107.041	99.656	236.594	219.372	223.75	Kcnt2
NR_040604	0	0	0	0.857721	0	3.23901	4.13557	2.03887	0.922741	2.41422	2.81247	0.960299	4930590L20Rik
NM_145991	867.329	760.164	669.083	1042.99	847.806	845.382	1206.55	1236.58	1159.89	1315.75	1201.86	1306.01	Cdc73
NM_020025	0	0.994978	0	0	0	0	0	0	0	0	0	0.960299	B3galt2
NM_001038593	235.745	282.574	281.922	247.024	292.022	244.006	240.897	256.898	289.741	232.973	265.309	280.407	Glrx2
NM_001038592	264.773	317.398	307.991	274.471	323.422	293.67	295.693	309.908	338.646	282.464	308.434	324.581	Glrx2
NM_023505	253.338	303.468	295.439	258.174	309.816	266.679	270.88	290.539	317.423	259.529	285.934	309.216	Glrx2
NM_001038594	236.624	283.569	281.922	249.597	294.115	247.245	240.897	257.917	289.741	232.973	265.309	280.407	Glrx2
NM_013835	772.328	777.078	824.526	759.083	782.912	862.657	477.658	467.921	525.04	492.501	517.494	599.227	Trove2
NM_019562	760.013	693.5	565.776	799.396	582.997	583.022	814.707	830.84	926.432	948.79	906.551	1014.08	Uchl5
NM_001159866	758.254	688.525	563.845	795.108	578.811	578.703	813.673	821.665	922.741	946.375	897.176	1006.39	Uchl5
NM_009061	7.9168	19.8996	18.3443	54.0364	68.0338	49.6648	158.185	192.673	168.862	177.445	309.371	234.313	Rgs2
NM_153171	0	0	0	0	0	0	0	0	0	0	0	0	Rgs13
NM_015811	0	0	0	0	0	0	0	0	0	1.20711	0	0	Rgs1
NR_110891	0.879644	0	0	1.71544	0	1.07967	2.06778	2.03887	4.61371	0	2.81247	2.8809	Rgs21
NM_001290269	0.879644	0	0	1.71544	0	1.07967	3.10168	2.03887	4.61371	0	2.81247	2.8809	Rgs21
NM_022881	0	0	0	0	0	0	0	0	0	0	0	0	Rgs18
NM_153539	0	1.98996	0.965488	2.57316	1.04667	3.23901	38.254	41.7969	35.0642	4.82845	25.3122	12.4839	Brinp3
NM_001145807	0	1.98996	0.965488	2.57316	1.04667	3.23901	37.2201	40.7774	34.1414	4.82845	25.3122	11.5236	Brinp3
NM_001305632	1538.5	1321.33	1232.93	1549.04	1222.52	1285.89	1688.35	1630.08	1559.43	2602.53	2102.79	2382.5	Pla2g4a
NM_008869	1673.96	1430.78	1336.23	1664.84	1318.81	1400.33	1827.92	1772.8	1685.85	2828.26	2274.35	2559.2	Pla2g4a
NR_106112	0	0	0	0	0	0	0	0	0	0	0	0	Mir7652
NR_015466	90.6034	58.7037	50.2054	162.967	51.287	62.6209	67.203	47.9135	61.8237	158.132	70.3116	99.8711	Ptgs2os
NM_011198	2224.62	760.164	814.872	4600.82	531.71	754.69	2615.75	1125.46	1149.74	6503.92	1494.36	2734.93	Ptgs2
NR_110420	71.2512	61.6887	44.4124	61.7559	41.867	53.9835	9.30503	9.17492	3.69096	9.65689	6.56242	8.64269	Ptgs2os2
NM_001159730	0	1.98996	2.89646	1.71544	0	0	0	0	0	0	0	0	Pdc
NM_024458	0	1.98996	2.89646	1.71544	0	0	0	0	0	0	0	0	Pdc
NR_040603	0	0	0	0	0	0	0	0	0	0	0	0	2310030A07Rik
NM_001077237	372.09	482.565	537.777	521.494	725.345	679.113	445.607	519.912	540.726	592.692	599.055	470.546	BC003331
NM_145511	396.72	505.449	565.776	554.088	775.585	723.379	472.489	554.573	568.409	626.491	633.742	506.078	BC003331
NM_133780	2539.53	2145.17	2243.79	3027.76	2802.99	2688.38	2812.19	2967.58	2923.24	3758.95	3359.96	3419.62	Tpr
NM_021400	47.5008	44.774	51.1708	56.6096	59.6604	45.3462	53.7624	71.3605	51.6735	144.853	82.499	56.6576	Prg4
NM_001110146	42.2229	36.8142	43.4469	48.0324	53.3804	37.7885	44.4574	56.069	44.2916	84.4978	68.4367	46.0943	Prg4
NM_001024720	14.0743	17.9096	19.3098	88.3453	36.6336	62.6209	2.06778	11.2138	7.38193	16.8996	27.1872	9.60299	Hmcn1
NR_038011	0	0	0	0	0	0	0	0	0	0	0	0	C730036E19Rik
NM_001039511	854.135	643.751	469.227	893.745	414.483	477.214	772.317	540.301	674.524	768.93	582.18	636.678	Ivns1abp
NM_001039512	1720.58	1349.19	1022.45	1722.3	871.879	937.154	1190.01	965.405	1034.39	1393.01	1004.99	1066.89	Ivns1abp
NM_054102	1827.02	1415.85	1070.73	1825.23	922.12	997.615	1261.35	1014.34	1105.44	1478.71	1060.3	1136.03	Ivns1abp
NM_025819	159.216	141.287	135.168	166.398	103.621	123.082	178.863	184.518	208.539	160.546	170.623	201.663	Swt1
NM_026876	450.378	480.575	481.778	385.117	408.203	477.214	328.778	415.93	380.169	316.263	347.808	322.66	Trmt1l
NR_106150	0	0	0	0	0	0	0	0	0	0	0	0	Mir7682
NM_011277	681.724	708.425	796.527	780.526	871.879	908.003	712.352	650.4	738.193	602.349	641.242	620.353	Rnf2
NM_022018	27.269	32.8343	50.2054	36.0243	65.9405	89.6126	1654.23	2126.54	1878.7	2958.63	3014.96	3019.18	Fam129a
NM_001039644	700.197	693.5	753.08	536.076	691.852	682.352	653.42	604.525	665.296	714.61	726.554	565.616	Edem3
NM_197990	329.867	347.247	357.23	249.597	265.855	276.396	225.388	245.684	246.372	141.232	216.56	223.75	1700025G04Rik
NM_025677	241.902	221.88	209.511	203.28	194.681	207.297	225.388	259.956	268.518	236.594	229.685	249.678	Tsen15
NM_177756	0	0	0	0	0	0	0	0	0	0	0	0	Colgalt2
NM_016846	563.852	835.782	803.286	383.401	641.611	634.846	411.489	463.843	470.598	307.813	494.056	469.586	Rgl1
NM_001081197	0	0	0	0	0	0	0	0	0	0	0	0	Apobec4
NM_026369	1965.13	2232.73	2157.86	1599.65	1944.72	1878.63	1591.16	1691.24	1666.47	1272.3	1495.29	1466.38	Arpc5
NM_010877	0.879644	0	0	4.28861	0	0	2.06778	2.03887	0	1.20711	3.74995	0	Ncf2
NM_001160257	884.043	691.51	770.459	980.375	711.738	725.539	963.587	951.133	879.372	1256.6	1075.3	1084.18	Smg7
NM_001160256	895.478	693.5	776.252	992.383	710.692	729.857	968.757	954.192	885.831	1272.3	1080.92	1093.78	Smg7
NM_001005507	903.395	695.49	783.976	997.53	718.018	734.176	972.892	959.289	895.059	1271.09	1080.92	1092.82	Smg7
NM_175460	14.0743	20.8945	21.2407	12.0081	23.0268	16.1951	34.1184	28.5442	31.3732	35.0062	19.6873	8.64269	Nmnat2
NM_008485	202.318	77.6083	52.1363	247.024	74.3139	69.0989	209.88	173.304	201.158	265.565	210.935	315.938	Lamc2
NM_010683	4076.27	2874.49	3077.97	4483.31	2591.56	3199.06	2427.58	2169.36	1815.03	3767.39	2879.03	3006.7	Lamc1
NR_033736	1.75929	3.97991	0.965488	1.71544	2.09335	1.07967	0	0	0	0	0.937489	0	E330020D12Rik
NM_001033162	0	0	0.965488	0	1.04667	1.07967	1.03389	0	0	1.20711	0	0	Shcbp1l
NM_007842	3802.7	2746.14	2637.71	3620.44	2621.92	2837.37	4384.74	3965.6	3667.9	4296.11	3930.89	3750.93	Dhx9
NM_028749	6.15751	0.994978	2.89646	1.71544	2.09335	5.39835	28.949	13.2527	23.0685	18.1067	11.2499	28.809	Npl
NM_026380	3.51858	1.98996	10.6204	2.57316	2.09335	2.15934	3.10168	2.03887	0	0	0.937489	0	Rgs8
NR_046171	0.879644	0	0	0	0	0	0	0	0	1.20711	0.937489	0	C230024C17Rik
NM_011267	593.76	118.402	134.203	764.23	104.667	75.5769	151.982	18.3498	28.605	543.2	25.3122	95.0696	Rgs16
NM_011882	21.1115	52.7339	54.0673	8.57721	43.9603	41.0275	1.03389	1.01944	4.61371	0	0.937489	0	Rnasel
NM_001243223	0	0	2.89646	0	0	0	0	0	0	0	0	0	Rgsl1
NM_178243	0.879644	0.994978	2.89646	0	1.04667	1.07967	0	0	0	0	0	0	Teddm2
NM_001008426	0	0.994978	0	0	0	0	0	0	0	0	0	0	Teddm1b
NM_178244	0	0	0	0	0	0	0	0	0	0	0	0	Teddm1a
NR_106194	41.3433	29.8494	34.7576	37.7397	20.9335	26.9918	49.6268	60.1467	53.519	49.4916	34.6871	46.0943	Mir8114
NM_008131	801.356	529.329	587.017	707.62	380.989	402.717	869.503	763.557	801.862	595.106	608.43	675.09	Glul
NM_001204908	0	0	0	0	0	0	0	0	0	0	0	0	Zfp648
NR_040629	0	0	0	0	0	0	0	0	0	0	0	0	4930452N14Rik
NR_108050	0	0	0	0	0	0	0	0	0	0	0	0	4930532M18Rik
NM_009782	0	0	0	0	0	0	0	0	0	0	0	0	Cacna1e
NM_010500	847.098	678.575	697.082	960.648	568.344	556.03	921.198	697.294	693.901	684.432	529.681	528.164	Ier5
NM_008209	28.1486	52.7339	45.3779	22.3008	51.287	46.4258	28.949	45.8746	29.5277	18.1067	29.0621	19.206	Mr1
NM_021433	1161.13	953.189	1043.69	1156.21	857.226	873.453	919.13	876.715	869.222	971.725	786.553	870.031	Stx6
NM_011273	691.401	665.641	671.979	784.815	701.272	858.338	972.892	866.52	800.017	1265.05	1101.55	1119.71	Xpr1
NR_132128	0	0	0.965488	0	0	0	0	0	0	0	0	0.960299	Gm5532
NM_026683	475.008	487.539	428.677	488.901	491.937	438.346	500.404	437.338	503.817	549.236	494.056	505.117	Acbd6
NM_001145781	490.842	491.519	437.366	503.482	505.544	448.063	521.082	448.552	516.735	569.757	502.494	526.244	Acbd6
NM_028250	715.151	751.209	674.876	723.917	730.578	683.431	710.284	638.167	719.738	788.244	726.554	727.907	Acbd6
NM_010712	0	0	0	0	0	0	0	0	0	0	0	0	Lhx4
NM_001024945	2434.86	2738.18	2714.95	2315.85	2547.6	2519.95	1894.09	2046.01	1799.35	1883.09	2095.29	1977.26	Qsox1
NM_023268	2126.1	2381.98	2368.34	2061.96	2226.28	2210.09	1733.84	1806.44	1608.34	1698.41	1872.16	1762.15	Qsox1
NM_001039184	217.272	284.564	341.783	229.869	360.056	309.865	117.864	181.46	198.389	142.439	164.06	140.204	Cep350
NM_144791	1096.04	1040.75	1036.93	928.912	894.906	943.632	806.436	808.412	794.48	706.16	732.179	704.859	Tor1aip1
NM_001160019	1063.49	974.084	989.625	888.599	840.479	896.126	730.962	771.713	744.652	675.982	690.929	665.487	Tor1aip1
NM_001160018	1218.31	1141.24	1144.1	1025.83	997.48	1044.04	876.74	899.142	874.759	796.694	820.302	798.008	Tor1aip1
NM_172843	878.765	860.656	826.457	814.835	839.433	834.585	645.149	665.691	652.378	806.35	702.179	683.733	Tor1aip2
NM_001160180	798.717	832.797	731.84	814.835	744.185	783.841	759.911	715.644	712.356	844.978	827.802	802.81	Tor1aip2
NM_001160182	724.827	755.189	675.841	769.376	696.038	739.574	703.047	645.303	639.46	779.794	767.803	749.993	Tor1aip2
NM_001160181	759.133	774.093	699.979	806.258	726.392	778.442	708.216	679.963	655.146	813.593	794.053	771.12	Tor1aip2
NM_022329	733.623	750.214	679.703	773.665	707.552	761.168	690.64	664.672	644.073	781.001	768.741	743.271	Tor1aip2
NM_177838	0	0	0	0	0	0	1.03389	0	0	0	0	0	Fam163a
NM_001277730	0	0.994978	0	0	0	0	0	0	0	2.41422	0.937489	0	Tdrd5
NM_001134741	0	0.994978	0	0	0	0	0	0	0	2.41422	0.937489	0	Tdrd5
NM_130456	0	0	0	0	0	1.07967	0	0	2.76822	0	0.937489	0	Nphs2
NM_009230	2594.07	1902.4	1462.71	2803.89	1431.85	1867.83	2139.12	2092.9	1753.21	3086.58	2609.03	2777.18	Soat1
NM_009595	1442.62	810.907	662.325	1660.55	542.177	559.269	1120.74	1067.35	891.368	1560.8	1170.92	1291.6	Abl2
NM_001136104	1425.02	803.943	658.463	1646.82	537.99	556.03	1106.26	1064.29	884.909	1549.93	1163.42	1282	Abl2
NM_023141	317.552	433.811	430.608	803.685	698.132	801.115	813.673	875.695	812.935	1891.54	1339.67	1481.74	Tor3a
NM_145413	1252.61	1254.67	1204.93	860.294	875.019	842.143	1048.37	916.473	947.655	745.995	832.49	761.517	Fam20b
NM_001159965	166.253	114.423	153.513	176.691	143.394	148.995	188.168	307.87	309.118	230.558	362.808	296.732	Ralgps2
NM_001159966	164.494	113.428	148.685	174.975	142.348	144.676	187.134	302.772	307.273	223.316	362.808	288.09	Ralgps2
NM_001159967	165.373	114.423	153.513	176.691	142.348	148.995	188.168	305.831	308.196	229.351	360.933	294.812	Ralgps2
NM_001159968	160.095	111.438	149.651	168.971	136.068	142.516	175.762	288.5	292.509	224.523	344.058	281.368	Ralgps2
NR_027640	166.253	114.423	154.478	176.691	142.348	148.995	188.168	305.831	308.196	230.558	361.871	295.772	Ralgps2
NM_023884	165.373	114.423	151.582	175.833	142.348	147.915	187.134	304.811	307.273	224.523	362.808	289.05	Ralgps2
NM_028333	0	0	0.965488	0.857721	1.04667	0	0	0	0	0	0.937489	0	Angptl1
NM_028540	1.75929	0	0	0	0	0	0	0	0	0	0	0	Tex35
NM_001305063	1.75929	0	0	0	0	0	0	0	0	0	0	0	Tex35
NM_001305061	1.75929	0	0	0	0	0	0	0	0	0	0	0	Tex35
NM_001305062	1.75929	0	0	0	0	0	0	0	0	0	0	0	Tex35
NM_001305059	1.75929	0	0	0	0	0	0	0	0	0	0	0	Tex35
NM_177644	711.632	671.61	574.465	1041.27	638.471	625.129	812.639	596.37	597.936	1056.22	524.056	701.018	Rasal2
NR_027984	583.204	519.379	447.021	573.815	417.623	485.852	718.555	641.225	602.55	706.16	520.306	580.981	2810025M15Rik
NM_001033284	0	0	0	0	0	0	0	0	0	0	0.937489	0	BC026585
NM_033354	46.6212	49.7489	62.7567	45.4592	97.3407	78.8159	268.812	263.014	376.478	248.665	340.308	252.559	Sec16b
NR_027641	46.6212	49.7489	61.7912	45.4592	95.2473	75.5769	266.744	263.014	375.556	245.044	339.371	251.598	Sec16b
NM_001159986	46.6212	49.7489	58.8947	45.4592	91.0606	73.4176	253.304	259.956	366.328	229.351	325.309	240.075	Sec16b
NM_207583	0	0	0	0	0	0	0	0	0	0	0	0	Brinp2
NM_007495	1.75929	1.98996	3.86195	0.857721	0	3.23901	0	0	0	0	0	0	Astn1
NM_001205204	1.75929	1.98996	3.86195	0.857721	0	3.23901	0	0	0	0	0	0	Astn1
NR_030441	0	0	0	0	0	0	0	0	0	0	0	0	Mir488
NM_001085376	20.2318	45.769	92.6868	18.0121	53.3804	69.0989	15.5084	27.5248	7.38193	37.4205	16.8748	10.5633	Pappa2
NM_011931	305.237	321.378	293.508	315.641	334.936	355.212	261.575	340.491	322.037	301.778	373.12	331.303	Rfwd2
NR_028518	0	0.994978	0	0	1.04667	0	0	0	0	0	0	0	Scarna3a
NR_039543	0	0.994978	0	0	1.04667	0	0	0	0	0	0	0	Mir1843b
NM_022312	0	0	2.89646	0	1.04667	2.15934	0	2.03887	0	0	0.937489	0	Tnr
NM_001162896	73.8901	66.6636	88.8249	41.1706	55.4737	50.7445	49.6268	44.8552	37.8324	59.1485	25.3122	27.8487	4930523C07Rik
NR_028111	11.4354	9.94978	16.4133	6.00405	12.5601	7.55769	14.4745	8.15548	6.45919	4.82845	4.68744	10.5633	4930523C07Rik
NR_038031	18.4725	20.8945	15.4478	9.43493	9.42007	15.1154	6.20335	12.2332	7.38193	15.6924	4.68744	4.80149	4930562F07Rik
NR_038030	21.1115	22.8845	16.4133	11.1504	10.4667	12.956	10.3389	13.2527	9.22741	16.8996	5.62493	4.80149	4930562F07Rik
NM_177839	612.233	535.298	897.904	595.259	468.91	746.052	0	4.07774	1.84548	0	0	0	Tnn
NM_025474	497.879	563.158	583.155	501.767	570.437	595.978	558.302	584.137	582.25	526.301	529.681	573.298	Mrps14
NM_009786	1584.24	1523.31	1361.34	1544.76	1492.56	1434.88	2092.6	2042.95	2009.73	2119.69	1910.6	1991.66	Cacybp
NM_001038621	195.281	195.016	231.717	221.292	268.995	323.901	103.389	89.7103	82.124	98.9831	101.249	120.998	Rabgap1l
NM_013862	387.923	452.715	432.538	438.296	422.856	471.816	208.846	297.675	269.44	276.429	299.059	318.819	Rabgap1l
NR_035448	0	0	0	0	0	0	0	0	0	0	0	0	Mir1927
NM_001146330	2.63893	2.98494	1.93098	0.857721	2.09335	1.07967	5.16946	5.09718	2.76822	1.20711	1.87498	0	Gpr52
NM_001024952	458.295	386.052	457.641	487.186	355.869	422.151	625.505	551.515	537.958	643.39	489.369	511.839	Rc3h1
NM_080844	0	0.994978	1.93098	0.857721	0	0	0	0	0	0	0	0	Serpinc1
NM_173424	43.1026	46.764	36.6885	55.7519	31.4002	36.7088	49.6268	41.7969	34.1414	56.7342	48.7494	70.1018	Zbtb37
NR_002840	629.825	623.851	667.152	929.77	924.213	1013.81	1582.89	1632.12	1648.94	1883.09	1578.73	1715.09	Gas5
NR_028543	1.75929	0.994978	0	2.57316	0	1.07967	3.10168	2.03887	2.76822	1.20711	1.87498	4.80149	Snord47
NM_172644	399.359	320.383	258.751	229.012	195.728	201.898	332.913	320.103	315.577	185.895	229.685	225.67	Dars2
NR_131029	207.596	128.352	160.271	209.284	163.281	182.464	252.27	185.537	233.453	187.102	162.186	167.092	Cenpl
NR_131028	213.754	137.307	167.029	220.434	170.608	194.341	262.609	193.693	238.067	195.552	166.873	180.536	Cenpl
NR_131030	204.957	127.357	160.271	208.426	161.188	182.464	251.236	183.498	227.917	183.481	162.186	164.211	Cenpl
NM_001159930	211.115	136.312	167.029	219.577	168.515	194.341	261.575	191.654	232.531	191.931	166.873	177.655	Cenpl
NM_001039482	423.989	391.027	350.472	311.353	345.402	342.256	352.557	313.986	341.414	315.056	364.683	360.112	Klhl20
NM_028664	0.879644	0	0	0	0	0	1.03389	0	1.84548	1.20711	0.937489	0.960299	Ankrd45
NM_001195189	0	0	0	0	0	0	0	0	0	0	0	0	4930469G21Rik
NM_001303408	1556.97	1472.57	1427.96	1654.54	1483.14	1540.69	2231.14	2032.75	1958.06	2266.96	1882.48	2082.89	Prdx6
NM_007453	1542.9	1465.6	1419.27	1640.82	1474.76	1537.45	2219.77	2023.58	1957.13	2260.92	1871.23	2069.44	Prdx6
NR_130150	1321.23	1253.67	1207.83	1408.38	1281.13	1338.79	1918.9	1767.7	1685.85	1979.66	1619.04	1796.72	Prdx6
NM_009452	0	0	0	0	0	0	0	0	0	0	0	0	Tnfsf4
NM_183391	0.879644	0	1.93098	15.439	1.04667	5.39835	3.10168	3.05831	4.61371	9.65689	3.74995	5.76179	Tnfsf18
NM_001205243	0	0	0	0.857721	0	0	0	0	0	0	0	0	Fasl
NM_010177	0	0	0	0.857721	0	0	0	0	0	0	0	0	Fasl
NM_172645	445.98	384.062	461.503	574.673	505.544	522.56	542.793	488.31	484.439	673.568	586.868	580.981	Suco
NM_001204904	0	0	0.965488	0	0	0	0	0	0	0	0	0	4930558K02Rik
NM_001204905	0	0	0.965488	0	0	0	0	0	0	0	0	0	4930558K02Rik
NM_001039045	218.152	239.79	244.268	162.967	241.782	237.527	206.778	234.47	250.986	171.41	261.559	260.241	Pigc
NM_026078	219.031	240.785	244.268	163.825	241.782	238.607	208.846	234.47	251.908	172.617	263.434	262.162	Pigc
NM_001038619	8.79644	6.96485	17.3788	7.71949	7.32672	5.39835	17.5762	16.311	19.3776	9.65689	6.56242	1.9206	Dnm3
NM_172646	7.03716	5.96987	16.4133	6.00405	4.1867	4.31868	17.5762	15.2915	18.4548	9.65689	4.68744	1.9206	Dnm3
NR_040562	0	1.98996	0.965488	0	0	0	0	0	0	2.41422	0.937489	1.9206	2810442N19Rik
NR_002870	17.5929	26.8644	55.9983	6.00405	63.8471	26.9918	10.3389	19.3693	21.223	7.24267	5.62493	7.68239	Dnm3os
NR_029810	0	0.994978	0.965488	0	0	0	0	0	0.922741	0	0	0	Mir199a-2
NR_029796	0.879644	1.98996	2.89646	0	1.04667	1.07967	0	1.01944	0	1.20711	0.937489	0	Mir214
NM_144877	542.741	386.052	294.474	606.409	368.429	416.753	708.216	618.797	609.009	688.054	732.179	732.708	Mettl13
NM_016796	369.451	446.745	489.502	375.682	465.77	515.003	292.591	298.695	351.564	352.477	346.871	407.167	Vamp4
NM_010865	0	1.98996	0.965488	0	2.09335	0	0	0	0	0	0	0	Myoc
NM_001177581	0	0	0	0	0	0	0	0	0	0	0	0	7420461P10Rik
NM_001081290	1892.12	1391.97	1333.34	2170.89	1460.11	1437.04	1985.07	1754.45	1679.39	2621.85	1994.98	2045.44	Prrc2c
NM_144878	0	0	1.93098	0	0	0	0	0	0	0	0	0	Fmo4
NM_010231	3.51858	8.95481	27.0337	1.71544	4.1867	2.15934	0	0	0	0	0	0	Fmo1
NM_018881	0	0.994978	2.89646	0	0	0	0	0	0	0	0	0	Fmo2
NM_001178038	0	0	0	0	0	0	0	0	0	0	0	0	Fmo6
NM_008030	0.879644	0.994978	0.965488	0	0	0	0	0	0	0	0	0	Fmo3
NM_030071	0	0	3.86195	0	0	0	0	0	0	0	0	0	Mroh9
NM_175686	2929.22	3553.07	3740.3	2223.21	3654.99	3465.74	1550.84	1711.63	1725.53	886.02	1076.24	1022.72	Prrx1
NM_011127	2850.93	3453.57	3655.34	2156.31	3569.16	3398.8	1495.01	1673.91	1669.24	857.049	1040.61	991.029	Prrx1
NM_001025570	1475.16	1693.45	1829.6	1070.44	1748.99	1623.82	712.352	830.84	756.648	397.14	475.307	486.872	Prrx1
NM_178883	418.711	435.801	480.813	415.995	652.078	586.261	442.506	483.212	545.34	451.46	499.681	530.085	Gorab
NM_001143956	0	0	0	0	0	0	0	0	0	0	0	0	Mettl11b
NM_010629	862.931	1061.64	1087.14	712.766	1018.41	959.827	713.385	780.888	727.12	510.608	623.43	544.49	Kifap3
NM_001305643	861.172	1050.7	1075.55	709.335	1011.09	957.668	709.25	776.81	720.661	510.608	622.492	540.648	Kifap3
NM_001286002	347.46	264.664	255.854	500.051	331.796	356.291	333.947	335.394	365.405	348.855	397.495	390.842	Scyl3
NM_028776	373.849	283.569	271.302	520.637	348.542	372.486	343.252	349.666	389.397	382.654	414.37	416.77	Scyl3
NM_001286003	371.21	283.569	271.302	516.348	343.309	375.725	342.218	345.589	386.629	380.24	405.933	412.929	Scyl3
NM_201364	511.073	357.197	317.645	506.056	300.395	327.14	612.064	573.942	644.996	580.621	439.682	428.293	BC055324
NM_027279	74.7698	65.6686	50.2054	78.9103	61.7538	66.9396	82.7114	64.2244	79.3557	95.3618	78.749	99.8711	Mettl18
NM_011345	1.75929	0	0	0.857721	0	0	0	0	0	0	0	0	Sele
NM_011346	0	0	0	0.857721	0	0	0	0	0	0	0	0	Sell
NM_001164059	0	0	0	0.857721	0	0	0	0	0	0	0	0	Sell
NM_011347	3.51858	8.95481	2.89646	12.8658	8.37339	5.39835	55.8302	135.585	84.8922	94.1547	123.748	93.149	Selp
NR_037987	0	2.98494	0	3.43088	2.09335	0	8.27114	23.447	11.0729	19.3138	15.9373	17.2854	Gm16548
NM_007976	0	0	0	0	0	0	2.06778	0	2.76822	1.20711	0.937489	0	F5
NM_001276455	562.093	419.881	435.435	644.149	565.204	522.56	593.454	504.621	591.477	533.543	554.056	604.988	Slc19a2
NM_054087	577.047	435.801	447.021	666.449	580.904	535.517	602.759	512.776	607.164	551.65	569.056	615.552	Slc19a2
NM_029115	58.0565	88.5531	82.0665	78.9103	80.5939	68.0192	71.3385	83.5937	100.579	71.2196	75.9366	64.34	Ccdc181
NM_025505	266.532	254.714	295.439	373.966	408.203	424.31	385.642	400.638	387.551	642.183	601.868	579.06	Blzf1
NM_001160209	270.051	258.694	295.439	378.255	409.25	423.231	389.777	407.774	391.242	645.805	602.805	583.862	Blzf1
NM_001160208	266.532	254.714	294.474	373.109	407.156	422.151	385.642	400.638	387.551	642.183	601.868	579.06	Blzf1
NM_138314	445.1	539.278	554.19	501.767	562.064	595.978	483.861	543.359	587.786	379.033	446.245	469.586	Nme7
NM_178071	280.607	363.167	383.299	328.507	372.616	419.992	276.049	319.083	363.56	229.351	288.746	263.122	Nme7
NM_001293313	442.461	537.288	550.328	498.336	559.971	594.898	482.828	542.34	585.018	376.619	446.245	469.586	Nme7
NM_009721	763.531	654.696	725.081	782.242	788.146	665.077	1368.87	1269.2	1246.62	1026.04	1201.86	1045.77	Atp1b1
NM_019759	8.79644	40.7941	86.8939	7.71949	55.4737	48.5852	4.13557	11.2138	4.61371	6.03556	7.49991	13.4442	Dpt
NR_040303	0	0	0.965488	0	2.09335	0	0	0	0	0	0	0	Gm20743
NM_008510	0	0.994978	0	0	0	0	0	1.01944	0	0	0	0.960299	Xcl1
NR_040480	0	0	0	0	0	0	0	0	0	0	0	0	4930568G15Rik
NM_032005	0.879644	0	0	0	0	0	0	1.01944	0	0	0	0	Tbx19
NM_145512	465.332	528.334	588.947	742.787	764.072	998.695	487.997	492.387	645.919	692.882	730.304	853.706	Sft2d2
NM_145513	784.643	860.656	821.63	901.465	890.72	889.648	1050.43	963.367	936.582	1032.08	985.3	1017.92	Tiprl
NM_001310429	237.504	129.347	186.339	181.837	140.254	178.146	196.439	154.954	191.93	190.724	209.06	222.789	Gpr161
NM_001081126	237.504	129.347	186.339	181.837	140.254	178.146	196.439	154.954	191.93	190.724	209.06	222.789	Gpr161
NM_001310430	237.504	129.347	186.339	181.837	140.254	178.146	196.439	154.954	191.93	190.724	209.06	222.789	Gpr161
NM_028759	644.779	771.108	845.767	717.913	1032.02	978.181	588.285	739.091	669.91	633.734	940.301	767.279	Dcaf6
NM_027430	476.767	565.148	594.74	421.141	625.911	565.747	545.895	593.311	598.859	537.165	607.493	589.624	Mpc2
NM_173029	1.75929	0	0	0.857721	0	0	0	0	0	0	0	0	Adcy10
NM_001001880	723.947	898.466	941.35	757.368	953.52	992.217	609.996	716.663	643.151	580.621	705.929	639.559	Mpzl1
NM_001083897	763.531	974.084	1006.04	817.408	1015.27	1067.79	645.149	756.421	690.21	625.284	757.491	683.733	Mpzl1
NM_001038846	0	0	0.965488	0	1.04667	0	1.03389	0	0	0	0	0	Rcsd1
NM_178593	0	0	0.965488	0	1.04667	0	1.03389	0	0	0	0	0	Rcsd1
NM_011804	141.623	205.961	203.718	157.821	259.575	219.173	679.267	896.084	974.415	857.049	1120.3	1123.55	Creg1
NM_001113391	0	0	0	0	0	0	0	1.01944	0	0	0	0	Cd247
NM_001113393	46.6212	35.8192	42.4815	50.6056	40.8203	48.5852	62.0335	43.8357	57.2099	48.2845	40.312	38.412	Cd247
NM_001113392	44.8619	34.8242	40.5505	45.4592	37.6803	44.2665	53.7624	37.7191	54.4417	47.0773	37.4995	37.4517	Cd247
NR_103716	52.7787	40.7941	46.3434	55.7519	43.9603	53.9835	69.2708	48.9329	62.7464	55.5271	41.2495	44.1738	Cd247
NM_031162	17.5929	13.9297	20.2752	17.1544	16.7468	11.8764	22.7456	22.4276	16.6093	21.728	14.0623	15.3648	Cd247
NM_011137	252.458	225.86	230.752	258.174	191.541	193.261	313.269	275.248	262.981	265.565	222.185	183.417	Pou2f1
NM_198932	252.458	225.86	230.752	258.174	191.541	192.181	313.269	274.228	262.981	265.565	221.247	181.497	Pou2f1
NM_198933	252.458	223.87	229.786	257.316	189.448	190.022	313.269	272.189	260.213	265.565	221.247	181.497	Pou2f1
NM_198934	252.458	223.87	229.786	257.316	189.448	191.102	313.269	273.209	260.213	265.565	222.185	183.417	Pou2f1
NM_001033344	0	2.98494	3.86195	0.857721	3.14002	4.31868	1.03389	2.03887	0	0	0	1.9206	Dusp27
NM_001160049	0	2.98494	3.86195	0.857721	3.14002	4.31868	1.03389	2.03887	0	0	0	1.9206	Dusp27
NM_021610	0	0	0	0	0	1.07967	0	1.01944	0	1.20711	0	0.960299	Gpa33
NM_175296	0	0	0	0	0	0	0	0	0	0	0	0	Mael
NM_001164528	387.044	338.293	332.128	259.89	334.936	268.838	2.06778	0	0.922741	2.41422	0.937489	5.76179	Ildr2
NM_030245	228.708	234.815	305.094	188.699	302.489	264.519	332.913	348.647	433.688	333.163	373.12	385.08	Tada1
NM_175170	198.8	158.202	139.996	295.914	158.048	182.464	210.914	219.179	217.767	266.772	284.997	312.097	Pogk
NM_001142948	193.522	152.232	135.168	283.906	147.581	172.747	196.439	206.945	205.771	248.665	278.434	302.494	Pogk
NM_001164306	0	0	0	0	0	0	0	0	0	0	0	0	Gm4846
NM_001164312	0	0	0	0	0	0	0	0	0	0	0	0	Gm4847
NM_172844	0	0	0	0	0	0	0	0	0	0	0	0	Fmo9
NR_037988	0	0	0	0	0	0	0	0	0	0	0	0	Gm16701
NM_001160261	0	0	0	0.857721	0	0	5.16946	9.17492	3.69096	6.03556	4.68744	1.9206	Fam78b
NM_001160262	0	0	0	0.857721	0	0	5.16946	9.17492	3.69096	8.44978	5.62493	1.9206	Fam78b
NM_175461	0	0	0	0.857721	0	0	5.16946	9.17492	3.69096	6.03556	4.68744	1.9206	Fam78b
NM_030724	1396.88	1057.66	958.729	1450.41	777.679	829.187	1416.43	1178.47	1261.39	1215.56	1076.24	1266.63	Uck2
NR_105765	0	0	0	0	0	0	0	0	0	0	0	0	Mir6347
NM_001039483	777.606	947.219	923.972	814.835	999.574	1078.59	971.859	1076.52	1088.83	1050.19	1026.55	1045.77	Tmco1
NM_019993	889.321	960.154	931.696	822.555	769.305	882.091	1337.86	1356.87	1396.11	1376.11	1444.67	1499.03	Aldh9a1
NM_025569	757.374	915.38	911.42	776.238	922.12	900.445	343.252	417.969	548.108	327.127	411.557	486.872	Mgst3
NM_001013382	0	0	0	0	0	0	0	0	0	0	0	0	Lrrc52
NM_009107	0	0	0	0	0	0	0	0	0	0	0	0.960299	Rxrg
NM_001159731	0	0	0	0	0	0	0	0	0	0	0	0.960299	Rxrg
NM_033652	0	0	0	0	0	0	0	0	0	1.20711	0	0	Lmx1a
NM_008783	329.867	485.549	459.572	215.288	495.077	465.338	310.168	437.338	345.105	265.565	391.87	290.01	Pbx1
NM_183355	870.848	1350.19	1361.34	627.852	1493.6	1357.15	848.825	1229.44	981.797	701.332	1050.92	731.748	Pbx1
NM_001291508	868.209	1347.2	1357.48	623.563	1486.28	1353.91	843.656	1225.36	977.183	697.71	1043.42	727.907	Pbx1
NM_001291509	826.866	1295.46	1298.58	599.547	1434.99	1299.92	803.334	1178.47	932.891	656.669	983.425	690.455	Pbx1
NR_105766	0	0	0	0	0	0	0	0	0	0	0	0	Mir6348
NM_023284	1191.04	861.651	793.631	799.396	791.286	616.492	963.587	858.365	996.56	612.005	600.93	546.41	Nuf2
NM_009063	2.63893	3.97991	2.89646	0	5.23337	0	1.03389	0	0	0	0	0	Rgs5
NM_009062	22.8708	40.7941	31.8611	5.14633	31.4002	21.5934	199.541	230.392	215.921	80.8765	195.935	125.799	Rgs4
NM_001033185	0	0	0	0	0	0	1.03389	1.01944	0	0	0	1.9206	1700084C01Rik
NM_010476	441.582	971.099	778.183	247.024	430.183	193.261	479.726	807.393	636.691	732.717	551.243	435.976	Hsd17b7
NR_040438	21.9911	30.8443	27.0337	24.0162	26.1669	34.5495	18.6101	10.1944	16.6093	21.728	29.0621	18.2457	3110045C21Rik
NM_022563	2658.29	2715.3	2683.09	4780.08	4092.5	4719.24	2693.29	2722.91	2567.99	4778.95	4336.82	4545.09	Ddr2
NM_001305045	1096.04	983.039	927.834	879.164	895.953	841.063	1269.62	1115.26	1051	811.179	764.991	655.884	Uap1
NM_001305046	1036.22	916.375	878.594	825.986	848.853	796.797	1208.62	1058.17	992.869	758.066	719.991	610.75	Uap1
NM_133806	1089.88	975.079	926.868	878.307	890.72	837.824	1261.35	1110.17	1046.39	808.765	760.303	652.043	Uap1
NM_010633	387.923	248.745	232.683	211.857	162.234	134.959	386.676	295.636	262.981	324.713	275.622	280.407	Uhmk1
NM_001033499	15.8336	12.9347	7.7239	8.57721	6.28004	2.15934	11.3728	1.01944	1.84548	0	0	0	Sh2d1b2
NM_012009	103.798	80.5933	40.5505	57.4673	24.0735	20.5137	31.0168	3.05831	6.45919	6.03556	1.87498	0	Sh2d1b1
NM_001198955	3.51858	2.98494	6.75841	4.28861	4.1867	2.15934	0	0	0	1.20711	0	0.960299	Gm7694
NM_001039593	0	0	0	0	0	0	0	0	0	0	0.937489	0	1700015E13Rik
NM_001109985	0.879644	0.994978	0	1.71544	3.14002	0	2.06778	2.03887	0.922741	1.20711	4.68744	0	Nos1ap
NM_027528	0	0	0	0.857721	1.04667	0	2.06778	0	0	0	1.87498	0	Nos1ap
NM_177068	442.461	328.343	345.645	366.247	265.855	360.61	205.745	394.522	222.381	222.109	361.871	187.258	Olfml2b
NM_001081304	1291.32	992.988	948.109	2648.64	1226.7	1625.98	1092.82	851.229	931.969	2329.73	1538.42	1987.82	Atf6
NM_023173	387.923	380.082	332.128	433.149	413.436	404.876	551.064	487.29	569.331	509.401	504.369	594.425	Dusp12
NM_001029984	1.75929	0	1.93098	0.857721	0	2.15934	9.30503	12.2332	13.8411	12.0711	27.1872	24.9678	Fcrlb
NM_001160215	0	0	0	0	0	0	0	0	0	0	0	0	Fcrla
NM_145141	0	0	0	0	0	0	0	0	0	0	0	0	Fcrla
NR_027666	0	0	0	0	0	0	0	0	0	0	0	0	Fcrla
NM_001077189	2.63893	1.98996	0	2.57316	1.04667	0	0	0	0	0	0.937489	1.9206	Fcgr2b
NM_010187	2.63893	1.98996	0	2.57316	1.04667	0	0	0	0	0	0.937489	1.9206	Fcgr2b
NM_144559	0	1.98996	1.93098	0	1.04667	3.23901	2.06778	5.09718	5.53645	2.41422	5.62493	0.960299	Fcgr4
NM_010188	6.15751	9.94978	12.5513	8.57721	5.23337	16.1951	1.03389	0	0	1.20711	1.87498	0.960299	Fcgr3
NR_106103	0	0	0	0	0	0	0	0	0	0	0	0	Mir6546
NM_001081275	7.9168	6.96485	7.7239	2.57316	18.8401	17.2747	0	4.07774	4.61371	0	2.81247	1.9206	Cfap126
NM_025321	1050.3	1231.78	1259	947.782	1201.58	1154.17	1125.91	1259	1210.64	1110.54	1184.05	1185.97	Sdhc
NM_008623	0	0.994978	0.965488	0.857721	0	1.07967	1.03389	1.01944	0	0	1.87498	1.9206	Mpz
NM_025557	0	0	0.965488	0	0	1.07967	0	0	0	0	0	0	Pcp4l1
NM_009803	9.67609	12.9347	12.5513	9.43493	13.6068	8.63736	18.6101	11.2138	16.6093	8.44978	13.1248	14.4045	Nr1i3
NM_001243063	9.67609	12.9347	12.5513	9.43493	13.6068	8.63736	18.6101	11.2138	16.6093	8.44978	13.1248	14.4045	Nr1i3
NM_001243062	8.79644	12.9347	10.6204	9.43493	13.6068	7.55769	18.6101	11.2138	16.6093	8.44978	13.1248	14.4045	Nr1i3
NM_001037170	605.195	588.032	569.638	509.486	516.01	556.03	524.183	558.651	643.151	458.702	497.806	498.395	Tomm40l
NM_001305585	65.0937	60.6937	49.2399	50.6056	40.8203	53.9835	45.4912	51.9912	61.8237	36.2133	36.5621	38.412	Apoa2
NM_001305550	0	0	0	0	0	0	0	0	0	0	0	0	Apoa2
NR_131173	0	0	0	0	0	0	0	0	0	0	0	0	Apoa2
NM_001305549	0	0	0	0	0	0	0	0	0	0	0	0	Apoa2
NM_013474	0	0	0	0	0	0	0	0	0	0	0	0	Apoa2
NM_010185	0	0	0.965488	0	0	0	0	0	0	0	0	0	Fcer1g
NM_153064	1968.64	2175.02	2204.21	2020.79	2185.46	2271.63	2047.11	2069.45	1962.67	1963.97	1980.91	2022.39	Ndufs2
NM_172845	108.196	256.704	297.37	93.4916	253.295	280.714	51.6946	116.216	81.2012	48.2845	109.686	65.3003	Adamts4
NM_020579	328.987	260.684	270.337	449.446	294.115	357.371	379.438	400.638	386.629	535.957	584.055	521.442	B4galt3
NM_008911	103.798	89.5481	76.2735	154.39	106.761	182.464	72.3724	83.5937	99.656	159.339	106.874	139.243	Ppox
NM_013919	489.082	514.404	591.844	361.101	523.337	411.354	437.336	425.105	455.834	325.92	386.245	346.668	Usp21
NM_025388	766.17	925.33	982.866	712.766	962.94	955.508	921.198	1027.59	1029.78	867.913	1000.3	1000.63	Ufc1
NM_001128609	562.093	581.067	553.224	601.263	636.378	615.412	593.454	560.69	609.009	550.443	562.493	545.45	Dedd
NM_011615	557.695	573.108	549.362	596.974	630.098	612.173	580.013	549.476	600.704	545.614	553.118	535.847	Dedd
NM_012049	98.5202	146.262	151.582	97.7802	137.114	142.516	150.948	154.954	162.402	123.125	107.811	116.196	Nit1
NM_001242580	98.5202	147.257	152.547	97.7802	140.254	144.676	150.948	155.974	162.402	123.125	107.811	116.196	Nit1
NM_011070	429.266	470.625	420.953	439.153	487.75	534.437	627.572	582.098	606.241	637.355	617.805	682.773	Pfdn2
NM_001033039	46.6212	58.7037	36.6885	48.0324	38.7269	34.5495	62.0335	47.9135	57.2099	55.5271	74.9991	65.3003	Klhdc9
NM_001122680	0	0	0	0	1.04667	1.07967	1.03389	1.01944	1.84548	1.20711	0	1.9206	Pvrl4
NM_027893	0	0	0	0	2.09335	1.07967	1.03389	1.01944	1.84548	1.20711	0	1.9206	Pvrl4
NM_001005508	0	0	0	0	1.04667	0	0	0	0	1.20711	0	0	Arhgap30
NM_001305678	438.063	519.379	548.397	600.405	699.178	674.794	508.675	577	541.649	567.342	601.868	749.033	Usf1
NM_001305677	453.017	526.344	562.879	614.128	712.785	690.989	517.98	585.156	550.876	581.828	609.368	765.358	Usf1
NM_001305676	448.619	526.344	562.879	610.697	707.552	688.83	517.98	585.156	550.876	581.828	608.43	764.398	Usf1
NM_009480	405.516	479.58	506.881	556.661	642.658	622.97	470.421	530.106	509.353	528.715	557.806	703.899	Usf1
NM_001164525	0.879644	1.98996	1.93098	1.71544	2.09335	7.55769	0	1.01944	0.922741	2.41422	1.87498	0	Tstd1
NM_172647	124.03	162.181	145.789	238.446	239.688	242.926	430.099	606.564	623.773	636.148	874.677	907.483	F11r
NM_019484	26.3893	31.8393	34.7576	24.0162	39.7736	47.5055	46.5251	43.8357	45.2143	13.2782	38.437	26.8884	Alyref2
NM_010584	0	0	0	0	0	0	1.03389	0	0	0	0	0	Itln1
NM_018729	0	0	0	0	0	0	0	0	0	0	0	0	Cd244
NM_001277968	0	0	0	0	0	0	0	0	0	0	0	0	Ly9
NM_008534	0	0	0	0	0	0	0	0	0	0	0	0	Ly9
NR_102726	0	0	0	0	0	0	0	0	0	0	0	0	Ly9
NM_144539	0	0	0	0	0	0	0	0	0	0	0	0	Slamf7
NR_106151	0	0	0	0	0	0	0	0	0	0	0	0	Mir7683
NM_007649	0	0	0	0	0	0	0	0	0	0	0	0	Cd48
NM_013730	0	0	0	0	0	0	0	0	0	0	0	0	Slamf1
NM_001289470	0	0	0	0	0	0	0	0	0	0	0	0	Cd84
NM_001252472	0	0	0	0	0	0	0	0	0	0	0	0	Cd84
NM_013489	0	0	0	0	0	0	0	0	0	0	0	0	Cd84
NM_030710	0	0	0	0	0	0	0	0	0	0	0	0	Slamf6
NM_033509	54.538	47.759	52.1363	28.3048	46.0537	38.8681	55.8302	82.5743	47.9825	57.9413	76.8741	77.7842	Vangl2
NM_010916	0	0	0	0	0	0	0	0	0	0	0	0	Nhlh1
NM_021607	1440.86	1633.75	1629.74	1501.01	1635.95	1650.82	1022.52	1083.66	913.514	1061.05	1111.86	997.751	Ncstn
NM_009938	4766.79	5001.76	4981.92	5906.27	5837.3	6275.04	4445.74	4435.56	3941.95	5493.56	4804.63	4721.79	Copa
NM_023041	885.802	997.963	1134.45	653.584	814.312	786	858.13	911.375	906.132	851.014	716.241	732.708	Pex19
NM_001159525	716.031	819.862	940.385	526.641	670.918	638.085	719.589	743.168	760.339	703.746	563.431	598.266	Pex19
NM_153555	1159.37	1253.67	1341.06	1152.78	1305.2	1342.03	1089.72	1099.97	1029.78	1061.05	1002.18	957.418	Dcaf8
NM_011063	1320.35	1354.17	1305.34	1621.09	1223.56	1305.32	1206.55	1154	986.41	1702.03	1194.36	1410.68	Pea15a
NM_009813	0	0	0	0	1.04667	0	0	0	0	0	0	0.960299	Casq1
NM_013734	0	0	0	0	0	0	0	0	0	0	0	0	Atp1a4
NM_178405	0	0.994978	0	0	0	0	0	0	0	0	0	0	Atp1a2
NM_080419	583.204	628.826	640.118	423.714	579.857	547.393	409.421	343.55	349.719	353.684	346.871	337.065	Igsf8
NM_008429	1.75929	0	2.89646	0	0	0	1.03389	0	0	0	0	0	Kcnj9
NM_001039484	0	0	0	0	0	0	0	0	0	0	0	0	Kcnj10
NM_026234	307.876	257.699	223.993	299.345	232.362	233.209	329.812	273.209	273.131	241.422	297.184	303.454	Pigm
NM_029612	0	1.98996	0	1.71544	0	1.07967	0	1.01944	0.922741	2.41422	1.87498	0.960299	Slamf9
NM_001145800	30.7876	21.8895	24.1372	15.439	37.6803	52.9039	20.6778	24.4665	21.223	15.6924	28.1247	9.60299	Igsf9
NM_033608	30.7876	21.8895	24.1372	15.439	38.7269	52.9039	20.6778	24.4665	21.223	14.4853	27.1872	9.60299	Igsf9
NM_178598	2133.14	2239.7	2208.07	2010.5	2050.43	2175.54	2264.22	2322.27	2123.23	2266.96	2051.22	2074.25	Tagln2
NM_027972	0	0.994978	1.93098	0.857721	2.09335	0	0	0	0.922741	2.41422	0	0.960299	Cfap45
NR_040558	0	0	0	0	0	0	0	0	0	0	0	0	4933439K11Rik
NM_177723	0	0	0.965488	0	3.14002	0	0	0	0	0	0	0	Vsig8
NR_027644	0	0	0.965488	0	3.14002	0	0	0	0	0	0	0	Vsig8
NM_029084	0	0	0	0	1.04667	2.15934	0	0	1.84548	2.41422	0.937489	1.9206	Slamf8
NM_001164725	0	0	0	0	0	0	0	0	0	0	0	0	Fcrl6
NM_026725	9.67609	23.8795	34.7576	23.1585	26.1669	30.2308	37.2201	58.1078	42.4461	31.3849	67.4992	54.737	Dusp23
NM_007768	0	0	0	0	0	0	0	0	0	0	0	0	Crp
NM_011318	0	0	0	0	0	0	0	0	0	0	0	0	Apcs
NM_008763	0	0	0	0	0	0	0	0	0	0	0	0	Olfr16
NM_146764	0	0	0	0	0	0	0	0	0	0	0	0	Olfr1408
NM_146763	0	0	0	0	0	0	0	0	0	0	0	0	Olfr1406
NM_001001809	0	0	0	0	0	0	0	0	0	0	0	0	Olfr218
NM_146881	0	0	0	0	0	0	0	0	0	0	0	0	Olfr1404
NM_010184	0	0	0	0	0	0	0	0	0	0	0	0	Fcer1a
NM_146651	0	0	0	0	0	0	0	0	0	0	0	0	Olfr418
NM_001205011	0	0	0	0	0	0	0	0	0	0	0	0	Mptx2
NM_010045	0	0	0	0	0	0	0	0	0	0	0	0	Ackr1
NM_053199	0	3.97991	2.89646	0.857721	0	0	9.30503	4.07774	3.69096	1.20711	0.937489	2.8809	Cadm3
NM_001013779	0	0	0	0	0	0	0	0	0.922741	3.62133	2.81247	2.8809	Aim2
NM_001024721	0	0	0	0	0	0	2.06778	0	0	0	0	0	BC094916
NM_001177349	0	0	0	0	0	1.07967	0	0	0	0	0	0	Pydc4
NM_001177350	0	0	0	0	0	1.07967	0	0	0	0	0	0	Pydc4
NM_175026	0	0	0	2.57316	0	0	7.23724	1.01944	2.76822	3.62133	2.81247	0.960299	Pyhin1
NM_001162938	0	0	0	0	0	0	0	0	0	0	0	0	Pydc3
NM_001204910	12.315	14.9247	14.4823	56.6096	13.6068	25.9121	106.491	105.002	71.0511	204.002	172.498	176.695	AI607873
NM_008329	146.901	135.317	139.03	451.161	148.628	210.536	525.217	549.476	492.744	817.214	539.993	740.39	Ifi204
NM_001170853	42.2229	36.8142	29.9301	198.134	50.2404	58.3022	124.067	109.08	84.8922	182.274	104.061	147.886	Mndal
NM_001301745	89.7237	94.523	75.308	246.166	74.3139	103.648	186.101	177.382	203.003	253.493	187.498	258.32	Mnda
NM_001033450	89.7237	94.523	75.308	247.024	74.3139	103.648	186.101	177.382	203.003	253.493	187.498	258.32	Mnda
NM_001302649	87.9644	74.6234	77.239	482.897	120.368	128.481	32.0507	41.7969	40.6006	161.753	45.9369	83.546	Ifi203
NM_001302651	85.3255	65.6686	68.5496	409.133	105.714	109.047	24.8134	35.6802	35.9869	132.782	40.312	72.9827	Ifi203
NM_001302650	80.9273	65.6686	68.5496	394.552	103.621	109.047	21.7117	35.6802	35.9869	130.368	39.3745	68.1812	Ifi203
NM_008327	207.596	291.529	283.853	597.832	372.616	438.346	866.402	938.9	1039.93	1012.77	905.614	939.172	Ifi202b
NM_011940	205.837	291.529	281.922	595.259	368.429	435.107	866.402	938.9	1039.93	1011.56	905.614	939.172	Ifi202b
NM_172648	1.75929	10.9448	3.86195	19.7276	1.04667	8.63736	29.9829	34.6608	29.5277	28.9707	19.6873	32.6502	Ifi205
NM_146717	0	0	0	0	0	0	0	0	0	0	0	0	Olfr433
NM_146716	0	0	0	0.857721	0	0	0	0	0	0	0	0	Olfr432
NM_146718	0	0	0	0	0	0	0	0	0	0	0	0	Olfr430
NM_146722	0	0	0	0	0	0	0	0	0	0	0	0	Olfr429
NM_001206926	0	0	0	0	0	0	0	0	0	0	0	0	Olfr426
NM_207158	0	0	0	0	0	0	0	0	0	0	0	0	Olfr427
NM_001005520	0	0	0	0	0	0	0	0	0	0	0	0	Olfr231
NM_146721	0	0	0	0	0	0	0	0	0	0	0	0	Olfr424
NR_047667	0	0	0	0	0	0	0	0	0	0	0	0	Olfr421-ps1
NM_146720	0	0	0	0	0	0	0	0	0	0	0	0	Olfr421-ps1
NM_146305	0	0	0	0	0	0	0	0	0	0	0	0	Olfr420
NM_011465	0	0	0	0	3.14002	0	0	0	0	0	0	0	Spta1
NM_146715	0	0	0	0	0	0	0	0	0	0	0	0	Olfr419
NM_025470	0	0	0	0	0	0	0	0	0	0	0	0	Mptx1
NM_207137	0	0	0	0	0	0	0	0	0	0	0	0	Olfr417
NM_146714	0	0	0	0	0	0	0	0	0	0	0	0	Olfr248
NM_146761	0	0	0	0	0	0	0	0	0	0	0	0	Olfr414
NM_207694	0	0	0	0	0	0	0	0	0	0	0	0	Olfr220
NM_019445	0	0	0	0	0	0	5.16946	5.09718	0.922741	6.03556	0.937489	0	Fmn2
NM_011825	25.5097	9.94978	12.5513	6.00405	2.09335	2.15934	336.015	254.859	218.69	249.872	145.311	125.799	Grem2
NM_011880	0	0	0	0	0	0	0	0	0	0	0	0	Rgs7
NM_001199003	0	0	0	0	0	0	0	0	0	0	0	0	Rgs7
NM_010209	1383.68	1288.5	1328.51	1264.28	1164.95	1261.06	1551.87	1619.88	1600.96	1531.82	1454.98	1503.83	Fh1
NM_133809	0	0	0	0	0	0	0	0	0	0	0	0	Kmo
NM_010098	36.9451	16.9146	20.2752	35.1666	12.5601	17.2747	16.5423	17.3304	28.605	25.3493	16.8748	37.4517	Opn3
NM_021350	184.725	123.377	92.6868	124.37	64.8938	71.2582	146.813	106.021	123.647	95.3618	101.249	103.712	Chml
NM_029453	0	0	0	0	0	0	0	0	0	0	0	0	Wdr64
NM_012012	503.157	261.679	179.581	458.881	168.515	143.596	785.758	564.767	716.97	550.443	476.244	569.457	Exo1
NM_001290692	0	0	0	0.857721	0	0	0	0	0	0	0	0	Becn2
NM_001195816	0	0	0	0	0	0	0	0	0	0	0	0	Pld5
NM_176916	0	0	0	0	0	0	0	0	0	0	0	0	Pld5
NM_001099637	1830.54	1479.53	1329.48	1995.06	1266.48	1241.62	1178.64	955.211	898.75	1499.23	892.489	985.267	Cep170
NR_029775	0	0	0	0	0	0	0	0	0	0	0	0	Mir350
NM_029756	205.837	226.855	210.476	297.629	261.669	270.997	129.237	130.488	131.952	146.06	146.248	123.879	Sdccag8
NR_037996	697.558	512.414	352.403	463.169	245.968	234.288	444.574	303.792	285.127	409.211	214.685	263.122	Hmga2-ps1
NM_011785	984.322	911.4	926.868	799.396	838.386	764.407	118.898	89.7103	91.3514	80.8765	74.9991	66.2606	Akt3
NM_001012330	202.318	134.322	126.479	419.426	351.682	356.291	245.032	295.636	326.65	471.981	469.682	447.499	Zbtb18
NM_013915	202.318	133.327	124.548	421.141	357.963	359.53	241.931	294.617	328.496	476.809	471.557	447.499	Zbtb18
NR_037994	0	0	0	0	0	0	0	0	0	1.20711	0	0	2310043L19Rik
NM_027077	18.4725	6.96485	5.79293	9.43493	4.1867	6.47802	11.3728	9.17492	9.22741	3.62133	1.87498	4.80149	1700016C15Rik
NM_007422	2419.9	2164.08	1929.04	2450.51	1894.48	2007.11	2011.95	1877.8	1888.85	1799.8	1683.73	1778.47	Adss
NM_001034899	0	2.98494	5.79293	1.71544	1.04667	4.31868	0	0	0	0	0	0	Gm16432
NM_024282	1239.42	1170.09	1107.41	1586.78	1267.52	1352.83	1247.91	1488.38	1443.17	1175.73	1485.92	1349.22	Desi2
NM_025511	102.039	138.302	135.168	69.4754	103.621	75.5769	59.9657	66.2633	82.124	26.5565	49.6869	52.8164	Cox20
NM_016805	4848.6	4263.48	3938.22	4777.51	3805.71	4283.05	5357.63	5221.55	4966.19	5651.7	4949.94	5051.17	Hnrnpu
NM_026626	23.7504	28.8544	39.585	23.1585	49.1937	33.4698	15.5084	19.3693	29.5277	28.9707	11.2499	18.2457	Efcab2
NM_001161665	27.269	53.7288	104.273	18.0121	27.2135	38.8681	9.30503	19.3693	12.9184	21.728	7.49991	15.3648	Kif26b
NM_027188	171.531	175.116	136.134	251.312	200.961	225.651	197.473	226.315	202.08	207.623	306.559	298.653	Smyd3
NM_008249	329.867	297.499	251.027	470.031	373.663	393	409.421	377.191	371.865	410.418	391.87	413.889	Tfb2m
NM_146105	313.153	229.84	290.612	300.202	318.189	318.503	310.168	245.684	235.299	305.399	268.122	244.876	Cnst
NM_178653	565.611	573.108	599.568	631.283	534.85	552.791	748.538	733.994	876.604	857.049	826.865	919.966	Sccpdh
NM_026375	1705.63	1004.93	914.317	1828.66	1000.62	1102.34	1795.87	1384.39	1536.36	2046.05	1538.42	1628.67	Ahctf1
NM_001033285	1118.91	942.245	1075.55	1275.43	1168.09	1208.15	1208.62	1184.58	1366.58	1671.85	1573.11	1424.12	Cdc42bpa
NM_023341	31.6672	36.8142	48.2744	49.7478	52.3337	57.2225	21.7117	19.3693	21.223	16.8996	24.3747	23.0472	Adck3
NM_001163290	31.6672	36.8142	48.2744	49.7478	51.287	56.1429	21.7117	19.3693	20.3003	16.8996	24.3747	23.0472	Adck3
NM_001128605	135.465	143.277	151.582	138.951	140.254	173.827	43.4235	50.9718	40.6006	67.5982	41.2495	77.7842	Psen2
NM_011183	133.706	141.287	151.582	134.662	138.161	169.508	43.4235	50.9718	40.6006	67.5982	41.2495	77.7842	Psen2
NR_003623	51.0194	48.7539	52.1363	49.7478	34.5402	36.7088	68.2369	74.4188	68.2828	65.184	75.9366	69.1415	Gm5069
NM_001081175	144.262	191.036	218.2	94.3493	154.908	148.995	135.44	95.8269	119.956	60.3556	89.0614	64.34	Itpkb
NM_001081227	0	0	0	0	0	0	0	0	0	1.20711	0	0	6330403A02Rik
NM_007415	2594.95	1993.94	1762.98	2172.61	1488.37	1591.43	2961.07	2635.24	2777.45	2553.04	2539.66	2539.99	Parp1
NR_105869	5.27787	3.97991	3.86195	4.28861	6.28004	3.23901	5.16946	7.13605	6.45919	4.82845	4.68744	4.80149	Mir6904
NR_120498	481.166	258.694	251.992	350.808	208.288	220.253	431.133	405.735	427.229	415.246	337.496	331.303	Lin9
NM_001103182	482.045	261.679	253.923	354.239	208.288	222.412	433.201	407.774	429.997	415.246	339.371	335.144	Lin9
NM_013729	0	0	0	0	0	0	0	0	0	0	0.937489	0	Mixl1
NM_133225	834.783	944.235	1029.21	1145.92	1219.38	1259.98	930.503	883.851	879.372	1193.83	1067.8	1062.09	Acbd3
NM_008210	817.19	1025.82	1001.21	731.636	994.34	964.146	844.69	952.153	881.218	824.457	891.552	827.778	H3f3a
NM_145943	740.661	741.259	730.874	773.665	763.025	816.231	849.859	836.957	800.939	987.417	855.927	852.745	Sde2
NM_177099	0	0	0.965488	0	0	0	0	0	0	0	0	0	Lefty2
NM_133705	962.331	849.712	782.045	903.18	652.078	640.245	1346.13	1254.93	1262.31	1147.96	1100.61	1185.97	Pycr2
NM_010094	5.27787	5.96987	5.79293	2.57316	7.32672	4.31868	0	0	0	0	0	0	Lefty1
NM_144794	911.312	1001.94	1001.21	910.9	828.966	973.863	1034.93	1071.43	916.282	725.474	846.552	714.462	Tmem63a
NM_010145	174.17	222.875	256.82	199.849	255.388	345.495	1167.26	1288.57	1241.09	1170.9	1409.98	1336.74	Ephx1
NM_001033819	0	0.994978	0.965488	0	0	1.07967	3.10168	5.09718	2.76822	1.20711	0.937489	1.9206	9130409I23Rik
NM_026171	969.368	771.108	726.047	1019.83	702.318	784.92	1109.37	995.988	889.522	1083.99	984.363	1010.23	Nvl
NM_030131	932.423	892.496	760.804	869.729	841.526	821.629	988.401	1019.44	972.569	1001.9	1049.05	1113.95	Cnih4
NM_145514	2003.83	1689.47	1674.16	1861.25	1531.28	1598.99	1873.41	1680.03	1706.15	1674.26	1682.79	1506.71	Wdr26
NM_028408	2.63893	0.994978	6.75841	1.71544	1.04667	3.23901	2.06778	0	6.45919	7.24267	2.81247	0.960299	Cnih3
NM_001160211	2.63893	0.994978	6.75841	1.71544	1.04667	3.23901	2.06778	0	6.45919	7.24267	2.81247	0.960299	Cnih3
NM_001160212	2.63893	0.994978	3.86195	1.71544	0	2.15934	2.06778	0	5.53645	7.24267	1.87498	0.960299	Cnih3
NM_207280	0	0	0	0	0	1.07967	0	0	0	0	0	0	Ccdc121
NM_133815	1635.26	1374.07	1271.55	1393.8	1095.87	1130.41	1411.26	1307.94	1357.35	1280.75	1117.49	1170.6	Lbr
NM_001083121	381.766	343.268	350.472	442.584	356.916	374.646	1653.19	1739.16	1622.18	1813.08	1943.41	1610.42	Enah
NM_001083120	387.044	347.247	353.368	446.015	363.196	375.725	1692.48	1777.9	1660.93	1856.54	1989.35	1641.15	Enah
NM_008680	387.044	347.247	353.368	446.015	363.196	375.725	1692.48	1777.9	1660.93	1856.54	1989.35	1641.15	Enah
NM_010135	387.044	347.247	353.368	447.73	363.196	375.725	1698.68	1781.97	1664.62	1866.19	1989.35	1644.03	Enah
NM_012058	479.406	555.198	540.673	508.629	557.877	506.365	308.1	310.928	349.719	302.985	329.996	287.129	Srp9
NM_001166728	0	0	0	0	0	0	0	0	0	0	0	0	Vmn1r1
NM_007853	1673.96	1665.59	1488.78	1694	1538.61	1547.17	1615.97	1485.32	1419.18	1802.22	1608.73	1681.48	Degs1
NR_015458	0	0	0	0	0	0	0	0	0	0	0	0	1700047M11Rik
NM_175127	942.979	800.958	754.046	764.23	664.638	698.547	731.996	677.925	659.76	704.953	688.117	639.559	Fbxo28
NM_173378	620.149	457.69	459.572	571.242	408.203	522.56	337.049	346.608	318.346	453.874	401.245	353.39	Trp53bp2
NM_009794	4259.24	3942.1	3566.51	4158.23	3388.08	3594.22	3417.01	3153.11	2968.46	3721.52	3027.15	2878.02	Capn2
NM_130890	0	0	0	0	0	0	0	1.01944	0	0	0	0	Capn8
NM_001145806	0	0	0.965488	0	0	1.07967	0	1.01944	0	0	0	0	Capn8
NM_001033547	0	0	0	0	0	0	0	0	0	0	0	0	Ccdc185
NM_144796	0.879644	4.97489	9.65488	2.57316	7.32672	7.55769	10.3389	17.3304	23.9913	12.0711	29.0621	15.3648	Susd4
NM_016928	1.75929	2.98494	5.79293	0	3.14002	7.55769	24.8134	39.758	40.6006	10.864	33.7496	18.2457	Tlr5
NM_026866	320.191	357.197	381.368	491.474	399.829	463.179	749.572	827.782	765.875	843.771	846.552	814.334	Disp1
NM_001278220	305.237	339.288	361.092	465.743	382.036	446.984	708.216	774.771	716.97	822.043	788.428	782.644	Disp1
NM_001278219	311.394	347.247	371.713	480.324	393.549	455.621	726.826	803.315	745.575	834.114	828.74	795.128	Disp1
NM_001278218	319.311	355.207	373.644	482.039	397.736	457.78	734.063	812.49	756.648	835.321	833.427	809.532	Disp1
NM_027861	504.036	530.324	538.742	649.295	618.584	639.165	442.506	510.737	502.894	695.296	627.18	623.234	Brox
NM_181732	767.93	760.164	749.218	717.913	734.765	669.396	660.657	607.584	633.923	672.361	559.681	559.854	Aida
NM_177389	1220.95	1340.24	1314.03	1351.77	1911.23	1715.6	1452.62	1551.58	1511.45	1590.97	1882.48	1665.16	Mia3
NM_021466	151.299	126.362	104.273	169.829	124.554	141.437	217.117	188.596	176.244	301.778	222.185	216.067	Taf1a
NM_001277957	149.54	122.382	103.307	168.971	121.414	140.357	215.05	183.498	174.398	299.364	218.435	213.186	Taf1a
NM_001277959	152.178	127.357	104.273	170.687	125.601	142.516	219.185	189.615	178.089	309.021	221.247	217.988	Taf1a
NM_001277958	152.178	127.357	104.273	170.687	125.601	142.516	219.185	189.615	178.089	309.021	221.247	217.988	Taf1a
NM_030175	0	0.994978	0	3.43088	3.14002	0	0	0	0	1.20711	0.937489	0.960299	Hhipl2
NM_001308052	0	0.994978	0	3.43088	3.14002	0	0	0	0	1.20711	0.937489	0.960299	Hhipl2
NM_028516	16.7132	16.9146	16.4133	12.8658	11.5134	7.55769	13.4406	8.15548	11.0729	6.03556	13.1248	7.68239	1700056E22Rik
NM_022019	584.084	555.198	612.119	521.494	360.056	366.008	171.626	178.401	167.016	147.268	125.623	104.673	Dusp10
NR_040472	0	1.98996	1.93098	0	0	0	0	0	0	0	0	0	1700112H15Rik
NR_040627	0	0	0	0	0	0	0	0	0	0	0	0	4930488B22Rik
NM_008250	110.835	112.433	143.858	75.4795	78.5006	65.8599	168.524	126.41	174.398	61.5627	87.1864	102.752	Hlx
NM_001290273	0	0	0	0	0	0	0	0	0	0	0	0	36951
NM_133684	668.53	782.053	837.078	672.453	831.059	852.94	439.404	532.145	568.409	464.738	566.243	567.537	37316
NR_035502	0	0	0	0	0	0	0	0	0	0	0	0	Mir1981
NM_178692	0	0	0	0	0	0	1.03389	1.01944	1.84548	3.62133	6.56242	0.960299	C130074G19Rik
NM_145515	263.893	249.74	253.923	293.341	249.108	268.838	92.0164	97.8658	111.652	113.468	80.624	93.149	Mark1
NM_001163754	963.211	1043.73	940.385	1390.37	1135.64	1332.31	954.282	1242.69	1050.08	1699.61	1760.6	1718.94	Rab3gap2
NR_034044	0	0	0	0	0	0	0	0	0	0	0	0	Snora36b
NR_035529	0	0	0	0	0	0	0	0	0	0	0	0	Mir664
NM_198653	1410.07	1119.35	1146.03	1350.91	1015.27	1072.11	1321.31	1223.32	1408.1	1329.03	1246.86	1307.93	Iars2
NR_029580	0.879644	0.994978	0	0	0	0	3.10168	2.03887	0.922741	0	0	1.9206	Mir194-1
NR_029908	0.879644	0	0	0.857721	0	0	1.03389	1.01944	1.84548	1.20711	0	0	Mir215
NM_011794	685.243	531.318	442.193	624.421	437.51	446.984	612.064	614.72	669.91	627.698	633.742	669.328	Bpnt1
NM_029735	4086.83	3112.29	3109.84	6153.29	5113	6173.56	5863.2	5448.88	5029.86	8460.64	7081.79	7044.75	Eprs
NR_038006	0	0	0.965488	0.857721	1.04667	0	0	1.01944	0.922741	0	2.81247	0	9630028B13Rik
NR_040305	0	0	0	0	0	0	0	0	0	0	0	0	Gm2061
NM_001033286	0	0	0	0	1.04667	0	0	0	0	0	0	0	Slc30a10
NR_033600	0	0	0	0	0	0	0	0	0	0	0	0	5033404E19Rik
NR_030555	0	0	0	0	0	0	0	0	0	0	0	0	Mir297c
NM_146106	87.0848	147.257	157.374	102.069	178.981	180.305	330.845	369.036	442.916	293.328	353.433	370.675	Lyplal1
NR_131158	0	0	0	0	0	0	0	0	0	0	0	0	A730004F24Rik
NR_131124	0	0	0	0	0	0	0	0	0	0	0	0	A730004F24Rik
NM_009367	132.826	209.94	300.267	201.564	412.39	335.777	223.321	336.414	223.303	259.529	425.62	260.241	Tgfb2
NM_026041	797.838	690.515	650.739	846.571	666.731	701.786	985.299	923.609	999.329	1057.43	935.614	1077.46	Rrp15
NM_033077	3.51858	2.98494	1.93098	2.57316	2.09335	3.23901	2.06778	2.03887	3.69096	2.41422	2.81247	1.9206	D1Pas1
NM_028848	1.75929	4.97489	4.82744	0.857721	4.1867	4.31868	1.03389	3.05831	0.922741	0	0	1.9206	Spata17
NR_040554	0	0.994978	0	0	0	0	0	0	0	0	0	0	1700007P06Rik
NM_029067	1.75929	0	1.93098	0.857721	3.14002	0	1.03389	2.03887	0.922741	0	0	0.960299	Spata17
NM_026367	180.327	194.021	217.235	187.841	196.775	161.951	207.812	230.392	197.467	241.422	249.372	264.082	Gpatch2
NM_001243792	1.75929	0	0.965488	0	3.14002	5.39835	1.03389	4.07774	0	7.24267	6.56242	2.8809	Esrrg
NM_011935	1.75929	0	0.965488	0	3.14002	5.39835	1.03389	4.07774	0	7.24267	6.56242	2.8809	Esrrg
NR_038007	0	0	0	0	0	0	0	0	0	0	0	0	9330162B11Rik
NM_021408	0	0	0	0	0	0	0	0	0	0	0.937489	1.9206	Ush2a
NM_172650	671.169	522.364	547.432	756.51	589.277	595.978	467.319	402.677	500.126	584.242	548.431	554.092	Kctd3
NM_001281848	131.067	98.5029	81.101	124.37	64.8938	64.7802	80.6436	30.5831	28.605	100.19	23.4372	47.0546	Kcnk2
NM_001281847	131.947	98.5029	81.101	124.37	65.9405	64.7802	80.6436	30.5831	28.605	100.19	23.4372	47.0546	Kcnk2
NM_010607	131.947	98.5029	81.101	124.37	65.9405	66.9396	80.6436	30.5831	28.605	100.19	23.4372	47.0546	Kcnk2
NM_001159850	131.947	98.5029	81.101	124.37	65.9405	65.8599	80.6436	30.5831	28.605	100.19	23.4372	47.0546	Kcnk2
NM_001081363	755.615	476.595	619.843	597.832	486.703	503.126	510.743	416.949	494.589	380.24	285.934	291.931	Cenpf
NM_008976	1193.68	1071.59	936.523	1143.34	865.599	889.648	983.231	763.557	742.807	953.618	964.676	940.133	Ptpn14
NM_026796	1433.82	1229.79	1294.72	1404.95	1207.86	1268.61	1673.87	1529.15	1617.57	1714.1	1560.92	1680.52	Smyd2
NM_008937	0	0	0	0	0	0	0	0	0	0	0	0	Prox1
NM_178775	401.998	357.197	397.781	524.068	285.742	446.984	458.014	349.666	351.564	640.976	481.869	558.894	Rps6kc1
NM_001199020	628.946	564.153	553.224	629.567	593.464	598.137	653.42	573.942	633	683.225	573.743	701.979	Angel2
NM_021421	649.178	575.098	573.5	654.441	612.304	613.253	679.267	600.448	652.378	704.953	604.68	726.946	Angel2
NR_037578	644.779	574.103	566.741	652.726	611.258	612.173	677.199	596.37	647.764	700.125	600.93	718.304	Angel2
NR_037579	592.001	513.409	509.777	590.97	553.691	544.154	621.369	537.243	580.404	621.662	543.743	655.884	Angel2
NR_027352	466.212	520.374	436.4	592.685	433.323	410.275	577.946	626.953	633.923	685.639	781.865	678.931	Vash2
NM_144879	467.091	514.404	432.538	590.97	429.136	411.354	572.776	621.856	627.464	675.982	779.053	671.249	Vash2
NM_001081259	527.787	362.172	281.922	586.681	319.236	317.423	674.098	512.776	585.941	667.533	594.368	656.844	Mfsd7b
NR_027298	61.5751	40.7941	28.9646	57.4673	41.867	23.7527	67.203	61.1661	65.5146	61.5627	61.8742	83.546	A230020J21Rik
NM_029336	0.879644	1.98996	0.965488	0	0	0	2.06778	1.01944	1.84548	1.20711	0	0	Spata45
NM_001163421	102.039	128.352	113.928	104.642	107.807	97.1703	126.135	144.76	144.87	117.09	102.186	123.879	Tatdn3
NM_001163422	98.5202	120.392	106.204	97.7802	99.434	96.0907	116.83	134.565	132.875	115.883	98.4363	118.117	Tatdn3
NM_026895	102.039	128.352	113.928	104.642	107.807	97.1703	126.135	144.76	144.87	117.09	102.186	123.879	Tatdn3
NM_198654	333.385	233.82	201.787	339.658	174.795	177.066	266.744	232.431	285.127	202.795	191.248	216.067	Nsl1
NM_030060	19.3522	8.95481	14.4823	23.1585	9.42007	14.0357	18.6101	34.6608	32.2959	49.4916	31.8746	59.5385	Batf3
NM_001109759	0	0	0	0	0	0	0	0	0	0	0	0	Fam71a
NM_007498	45.7415	58.7037	55.0328	859.437	400.876	527.959	323.608	546.417	412.465	2834.3	1569.36	1989.74	Atf3
NM_025424	503.157	719.369	761.77	523.21	756.745	743.893	286.388	357.822	375.556	309.021	377.808	351.469	Nenf
NM_025864	472.369	397.991	382.333	590.97	459.49	539.835	505.573	510.737	530.576	697.71	716.241	724.065	Tmem206
NM_144880	654.455	740.264	603.43	873.16	809.079	884.25	809.537	733.994	748.343	907.748	944.988	901.721	Ppp2r5a
NM_001305233	944.738	642.756	590.878	721.344	480.423	452.382	1249.98	970.503	1062.07	808.765	822.177	746.152	Dtl
NM_029766	944.738	642.756	590.878	721.344	480.423	452.382	1249.98	970.503	1062.07	808.765	822.177	746.152	Dtl
NM_001306204	1043.26	872.596	792.665	1001.82	721.158	754.69	1241.7	1111.18	1186.65	1237.29	1272.17	1218.62	Ints7
NM_001306203	1086.36	905.43	830.319	1046.42	754.652	787.08	1302.7	1161.14	1242.01	1281.95	1327.48	1264.71	Ints7
NM_178632	1129.46	934.285	860.25	1084.16	791.286	816.231	1354.4	1205.99	1283.53	1325.41	1369.67	1306.01	Ints7
NM_172266	1823.5	1366.11	1345.89	1673.41	1219.38	1373.34	1397.82	1172.35	1108.21	1263.85	1242.17	1212.86	Lpgat1
NM_001134829	1808.55	1364.12	1342.03	1666.55	1215.19	1365.78	1392.65	1163.18	1105.44	1256.6	1236.55	1202.29	Lpgat1
NM_010892	1212.15	739.269	701.91	1118.47	595.558	703.945	1232.4	968.464	943.964	1080.36	839.052	928.609	Nek2
NR_030669	18.4725	12.9347	14.4823	93.4916	38.7269	39.9478	41.3557	37.7191	22.1458	136.404	57.1868	79.7048	1700034H15Rik
NM_009579	219.031	152.232	153.513	989.81	324.469	432.948	399.082	261.995	257.445	1275.92	518.431	838.341	Slc30a1
NM_023727	0	2.98494	5.79293	0	8.37339	3.23901	4.13557	1.01944	1.84548	1.20711	0.937489	2.8809	Rd3
NM_001177900	0	2.98494	5.79293	0	8.37339	2.15934	4.13557	1.01944	1.84548	1.20711	0.937489	2.8809	Rd3
NM_001303132	0	2.98494	5.79293	0	7.32672	2.15934	4.13557	1.01944	1.84548	1.20711	0.937489	2.8809	Rd3
NM_011633	217.272	252.725	319.576	130.374	280.509	280.714	157.152	131.507	153.175	70.0125	80.624	104.673	Traf5
NR_039566	0	0	0	0	0	0	0	0	0	0	0	0	Mir3473c
NM_001290278	204.957	249.74	345.645	276.186	324.469	349.813	200.575	213.062	175.321	266.772	164.998	206.464	Rcor3
NM_001290282	200.559	246.755	339.852	270.182	318.189	343.335	196.439	210.004	174.398	264.357	163.123	200.702	Rcor3
NM_144814	197.92	243.77	338.886	268.467	317.142	339.017	196.439	210.004	171.63	263.15	162.186	198.782	Rcor3
NM_001290279	98.5202	122.382	173.788	137.235	152.814	154.393	104.423	111.118	85.8149	126.747	83.4365	117.156	Rcor3
NM_001290280	105.557	128.352	180.546	144.955	160.141	165.19	108.559	114.177	89.5059	130.368	86.2489	124.839	Rcor3
NR_033536	14.954	20.8945	34.7576	41.1706	30.3535	37.7885	23.7795	28.5442	34.1414	41.0418	14.9998	27.8487	Gm10516
NM_010600	4.39822	0	2.89646	0	1.04667	0	27.9151	9.17492	18.4548	19.3138	2.81247	8.64269	Kcnh1
NM_001038607	4.39822	0	2.89646	0	1.04667	0	27.9151	9.17492	18.4548	19.3138	2.81247	8.64269	Kcnh1
NM_144881	80.0476	83.5782	115.859	60.8982	66.9871	58.3022	134.406	86.652	111.652	62.7698	66.5617	86.4269	Hhat
NR_040468	0	0	0.965488	0	1.04667	0	0	0	0	0	0	0	1700065J18Rik
NM_001177794	482.925	594.997	692.255	193.845	468.91	350.893	368.066	304.811	342.337	126.747	170.623	157.489	Sertad4
NM_198247	508.434	646.736	750.184	206.711	506.59	372.486	402.184	332.336	369.096	140.025	178.123	166.132	Sertad4
NR_131748	89.7237	72.6334	96.5488	41.1706	68.0338	69.0989	56.8641	38.7385	43.3688	20.5209	22.4997	23.0472	Gm15867
NM_001301370	0	3.97991	1.93098	0.857721	0	1.07967	0	0	0	0	0	0	Syt14
NM_181546	0	3.97991	1.93098	0.857721	0	1.07967	0	0	0	0	0	0	Syt14
NM_145415	429.266	359.187	322.473	718.77	367.383	490.17	674.098	620.836	609.932	859.463	879.364	954.537	Diexf
NM_016851	3.51858	6.96485	5.79293	2.57316	18.8401	10.7967	3.10168	5.09718	0.922741	7.24267	14.0623	5.76179	Irf6
NM_001160360	140.743	134.322	154.478	115.792	165.374	137.118	140.609	153.935	166.093	144.853	171.56	155.568	A130010J15Rik
NM_001160359	148.66	141.287	162.202	120.939	173.748	143.596	148.88	162.09	179.935	155.717	180.935	172.854	A130010J15Rik
NM_181048	148.66	141.287	162.202	121.796	173.748	143.596	149.914	163.11	183.625	155.717	181.873	175.735	A130010J15Rik
NM_153137	23.7504	23.8795	27.0337	18.0121	35.5869	31.3104	26.8812	33.6414	27.6822	30.1778	47.8119	23.0472	Traf3ip3
NM_008288	0	0.994978	2.89646	0	3.14002	0	0	0	0	0	0	0	Hsd11b1
NM_001044751	0	0.994978	2.89646	0	3.14002	0	0	0	0	0	0	0	Hsd11b1
NM_008059	2.63893	5.96987	0.965488	1.71544	6.28004	11.8764	0	1.01944	0.922741	1.20711	3.74995	0.960299	G0s2
NM_008484	14.954	18.9046	25.1027	17.1544	8.37339	23.7527	12.4067	18.3498	18.4548	13.2782	1.87498	14.4045	Lamb3
NM_001277928	14.954	17.9096	25.1027	17.1544	8.37339	23.7527	12.4067	18.3498	18.4548	13.2782	1.87498	14.4045	Lamb3
NM_144817	35.1858	134.322	133.237	16.2967	64.8938	63.7006	0	0	0	0	0	0	Camk1g
NR_029592	0	0	0	0	0	0	0	0	0	0	0	0	Mir205
NR_040477	0	0	0	0	0	0	0	0	0	0	0	0	4930503O07Rik
NM_008882	459.174	653.701	663.29	224.723	604.978	387.602	262.609	291.559	302.659	140.025	247.497	205.504	Plxna2
NM_133654	921.867	774.093	675.841	1005.25	673.011	775.203	209.88	196.751	223.303	196.759	212.81	184.377	Cd34
NM_001111059	958.812	802.948	701.91	1042.13	698.132	803.275	217.117	204.907	232.531	205.209	217.497	193.98	Cd34
NR_033564	80.0476	60.6937	53.1018	78.9103	61.7538	60.4615	27.9151	20.3887	21.223	19.3138	21.5622	21.1266	Gm16897
NR_015566	0	0	0	1.71544	2.09335	1.07967	1.03389	0	2.76822	0	0	0.960299	A330023F24Rik
NR_029809	0	0	0	0.857721	1.04667	0	0	0	1.84548	0	0	0	Mir29b-2
NR_029745	0	0	0	0	0	0	0	0	0	0	0	0.960299	Mir29c
NM_010778	1.75929	0.994978	0	1.71544	0	0	0	0	0.922741	3.62133	0.937489	0.960299	Cd46
NM_013499	292.922	339.288	286.75	463.169	387.269	485.852	482.828	552.534	639.46	781.001	775.303	890.197	Cr1l
NM_007758	0	1.98996	0.965488	0	0	0	1.03389	1.01944	1.84548	1.20711	2.81247	0.960299	Cr2
NM_001310434	964.09	654.696	563.845	769.376	486.703	445.904	456.98	355.783	406.006	281.257	232.497	280.407	Fam171a1
NM_001081161	1005.43	680.565	583.155	799.396	504.497	458.86	477.658	364.958	423.538	289.707	247.497	293.851	Fam171a1
NM_001290370	1432.06	1178.05	918.179	1309.74	815.359	811.912	885.012	810.451	843.385	785.83	703.116	755.755	Nmt2
NM_001290368	1483.96	1218.85	941.35	1347.48	837.339	832.426	909.825	833.898	868.299	807.558	722.804	783.604	Nmt2
NM_001290369	1478.68	1216.86	941.35	1344.05	837.339	831.346	909.825	832.879	867.377	802.729	720.929	780.723	Nmt2
NM_008708	1512.11	1236.76	955.833	1369.78	846.759	842.143	921.198	841.034	876.604	816.007	736.866	798.008	Nmt2
NM_001013376	175.929	166.161	128.41	205.853	151.768	177.066	268.812	244.665	260.213	325.92	302.809	320.74	Rpp38
NM_030063	0.879644	0.994978	1.93098	0	0	1.07967	0	1.01944	0	0	0	0	Acbd7
NM_145921	0	0	0	0	0	0	0	0	0	0	0	0	Olah
NM_008579	0	0.994978	2.89646	0.857721	2.09335	1.07967	0	1.01944	2.76822	1.20711	0	0	Meig1
NM_175683	90.6034	65.6686	60.8257	88.3453	72.2205	58.3022	104.423	74.4188	103.347	131.575	98.4363	115.236	Dclre1c
NM_146114	47.5008	42.7841	55.0328	71.1909	82.6872	59.3819	107.525	87.6715	104.27	136.404	127.498	140.204	Dclre1c
NM_001110214	88.8441	62.6836	54.0673	80.6258	66.9871	51.8242	87.8808	68.3022	96.8878	124.332	88.1239	101.792	Dclre1c
NM_001302684	44.8619	36.8142	46.3434	61.7559	74.3139	50.7445	99.2536	76.4577	94.1196	127.954	107.811	131.561	Dclre1c
NM_001302674	88.8441	63.6786	55.9983	88.3453	63.8471	58.3022	101.321	69.3216	102.424	124.332	92.8114	107.553	Dclre1c
NR_027509	462.693	269.639	230.752	360.243	154.908	185.703	475.59	310.928	370.019	328.334	272.809	352.43	Suv39h2
NM_022724	483.804	276.604	236.544	373.109	155.954	186.783	502.472	320.103	385.706	347.648	280.309	366.834	Suv39h2
NM_015765	1364.33	1149.2	998.314	1392.08	1105.29	1152.01	1527.06	1433.33	1564.97	1587.35	1508.42	1511.51	Hspa14
NR_103465	337.783	263.669	245.234	311.353	281.555	278.555	418.726	374.133	421.693	438.181	378.745	370.675	Hspa14
NM_177647	8.79644	18.9046	19.3098	19.7276	29.3069	30.2308	13.4406	16.311	17.5321	24.1422	5.62493	9.60299	Cdnf
NR_030564	0	0	0	0	0	0	0	0	0	0	0	0	Mir466b-2
NM_025626	1603.59	1510.38	1397.06	1762.62	1190.07	1217.87	1308.91	913.414	1033.47	933.097	874.677	860.428	Fam107b
NR_040500	0	0	0	0	0	0	0	0	0	0	0	0	1700080N15Rik
NM_172475	1227.1	1009.9	845.767	1406.66	603.931	661.838	966.689	722.78	711.433	1164.86	632.805	798.008	Frmd4a
NM_001177843	1236.78	1014.88	850.595	1415.24	609.164	662.918	979.096	725.838	715.124	1178.14	635.617	800.889	Frmd4a
NM_001177844	1066.13	913.39	771.425	1210.24	534.85	585.181	831.249	630.011	623.773	1009.15	551.243	671.249	Frmd4a
NM_026045	774.967	764.143	813.906	683.604	797.566	792.478	689.606	677.925	686.519	609.591	639.367	653.964	Prpf18
NM_001190400	6.15751	4.97489	2.89646	5.14633	7.32672	1.07967	1.03389	3.05831	2.76822	2.41422	0.937489	0.960299	Bend7
NM_178663	6.15751	4.97489	2.89646	5.14633	7.32672	1.07967	1.03389	3.05831	2.76822	2.41422	0.937489	0.960299	Bend7
NM_175400	1491.88	1329.29	1319.82	1223.11	1288.46	1284.81	1371.97	1385.41	1354.58	1158.83	1251.55	1227.26	Sephs1
NM_010726	151.299	261.679	406.47	157.821	268.995	319.582	195.406	333.355	292.509	217.28	297.184	242.956	Phyh
NM_026754	0.879644	2.98494	8.68939	0	6.28004	5.39835	0	0	0	0	0	0	Ucma
NM_001165932	1.75929	2.98494	6.75841	0	6.28004	5.39835	0	0	0	0	0	0	Ucma
NM_001113558	1.75929	2.98494	8.68939	0	7.32672	6.47802	0	0	0	0	0	0	Ucma
NM_001305259	525.148	339.288	266.475	499.194	228.175	192.181	1069.04	819.626	868.299	896.884	685.304	754.795	Mcm10
NM_027290	527.787	350.232	271.302	506.056	236.548	192.181	1085.59	837.976	883.986	911.369	694.679	764.398	Mcm10
NM_181848	67.7326	79.5983	120.686	105.5	114.087	105.808	327.744	614.72	515.812	622.87	636.555	603.068	Optn
NM_028804	17.5929	12.9347	26.0682	16.2967	23.0268	20.5137	491.099	614.72	464.139	529.922	854.052	653.964	Ccdc3
NM_177343	693.16	647.731	635.291	1188.8	831.059	858.338	1145.55	1022.49	1090.68	1566.83	1238.42	1188.85	Camk1d
NM_001290376	661.493	615.892	596.671	1129.62	798.612	821.629	1090.76	967.444	1024.24	1490.78	1179.36	1137.95	Camk1d
NM_001290374	668.53	622.856	619.843	1143.34	804.892	834.585	1109.37	982.736	1054.69	1517.34	1192.49	1148.52	Camk1d
NM_001290375	690.521	642.756	628.532	1176.79	823.732	851.86	1138.32	1012.3	1081.45	1558.38	1225.3	1177.33	Camk1d
NR_030601	0	0	0	0	0	0	0	0	0	0	0	0	Mir466d
NM_133837	1207.75	1305.41	1196.24	1220.54	1389.98	1281.57	1334.75	1364	1411.79	1220.39	1382.8	1309.85	Cdc123
NM_016918	611.353	571.118	468.262	603.836	497.17	461.019	942.91	961.328	1063	1038.12	989.988	1135.07	Nudt5
NM_021305	753.855	597.982	550.328	804.542	562.064	594.898	690.64	673.847	639.46	752.03	771.553	718.304	Sec61a2
NM_001081131	45.7415	52.7339	38.6195	76.3372	53.3804	82.055	44.4574	79.516	46.1371	78.4622	122.811	98.9108	Dhtkd1
NM_001081132	592.001	576.093	641.084	719.628	680.338	733.096	545.895	586.175	655.146	730.302	739.678	721.185	Upf2
NM_144883	21.1115	15.9197	12.5513	12.0081	11.5134	9.71703	39.2879	33.6414	56.2872	35.0062	41.2495	58.5782	Proser2
NM_001159657	21.9911	15.9197	12.5513	12.0081	11.5134	9.71703	39.2879	33.6414	56.2872	35.0062	43.1245	58.5782	Proser2
NR_033470	17.5929	6.96485	10.6204	18.8699	9.42007	14.0357	10.3389	15.2915	20.3003	18.1067	7.49991	15.3648	Gm10857
NR_033471	17.5929	6.96485	10.6204	18.8699	9.42007	14.0357	10.3389	15.2915	20.3003	18.1067	7.49991	15.3648	Gm10857
NM_024208	62.4548	31.8393	64.6877	36.882	35.5869	33.4698	54.7963	26.5053	46.1371	30.1778	19.6873	31.6899	Echdc3
NR_040333	0.879644	0.994978	1.93098	2.57316	0	0	0	0	0.922741	0	0	0	A230108P19Rik
NM_001080548	561.213	415.901	482.744	887.741	489.843	639.165	489.031	423.066	479.825	701.332	509.056	658.765	Usp6nl
NM_181399	538.342	395.006	457.641	850.002	476.237	616.492	469.387	406.755	468.752	682.018	495.931	627.075	Usp6nl
NM_001160292	1257.89	918.365	916.248	1305.45	881.3	1068.87	80.6436	81.5548	92.2741	114.676	119.999	109.474	Celf2
NM_001160293	1261.41	925.33	916.248	1297.73	886.533	1073.19	80.6436	78.4965	95.0423	114.676	119.999	112.355	Celf2
NM_001310447	1212.15	884.536	881.49	1241.98	856.179	1032.16	78.5758	78.4965	90.4286	112.261	118.124	107.553	Celf2
NM_010160	1235.02	899.461	890.18	1253.99	860.366	1045.12	80.6436	79.516	92.2741	113.468	118.124	107.553	Celf2
NM_001110231	1281.64	938.265	929.765	1324.32	895.953	1088.31	81.6775	79.516	95.0423	114.676	119.999	113.315	Celf2
NM_001110230	1292.2	946.224	944.247	1351.77	907.466	1100.18	81.6775	81.5548	95.0423	115.883	121.874	114.276	Celf2
NM_001110232	1257.01	921.35	920.11	1310.6	888.626	1074.27	79.6097	78.4965	93.1969	113.468	119.999	113.315	Celf2
NM_001110229	1293.96	948.214	945.212	1352.63	910.606	1101.26	81.6775	81.5548	95.0423	115.883	121.874	114.276	Celf2
NM_001110228	1244.7	910.405	908.524	1287.44	879.206	1062.4	79.6097	78.4965	93.1969	113.468	119.999	112.355	Celf2
NR_027890	1.75929	1.98996	1.93098	0.857721	2.09335	1.07967	0	0	0	0	0.937489	0	5031426D15Rik
NR_038180	0	0	0	0	0	0	0	0	0	0	0	0	1700061F12Rik
NM_008091	36.9451	55.7188	47.3089	56.6096	50.2404	49.6648	28.949	35.6802	34.1414	60.3556	64.6867	57.6179	Gata3
NR_024257	0	0.994978	0	0	0	0	0	0	0	0	0	0	4930412O13Rik
NR_040511	0	0	0	0	0	0	0	0	0	0	0	0	9230102O04Rik
NM_027748	361.534	286.554	307.025	380.828	324.469	282.874	367.032	328.258	374.633	393.518	428.432	420.611	Taf3
NM_001112738	1866.61	2090.45	2008.21	1798.64	2003.33	2044.9	2123.61	2105.13	1996.81	2125.72	1899.35	1980.14	Atp5c1
NM_020615	1860.45	2084.48	2004.35	1790.06	1997.05	2037.34	2113.28	2101.06	1979.28	2119.69	1891.85	1976.3	Atp5c1
NM_025280	233.106	201.981	190.201	192.13	196.775	154.393	253.304	279.325	293.432	219.694	246.559	246.797	Kin
NM_010582	146.901	180.091	212.407	180.121	194.681	250.484	464.218	539.281	500.126	523.886	587.805	552.172	Itih2
NM_172471	0.879644	0.994978	0.965488	0.857721	1.04667	2.15934	39.2879	27.5248	19.3776	9.65689	30.9371	14.4045	Itih5
NM_001198808	202.318	183.076	214.338	268.467	199.915	222.412	79.6097	92.7686	98.7333	115.883	119.061	96.0299	Sfmbt2
NM_177386	203.198	189.046	213.373	266.751	199.915	219.173	80.6436	93.7881	97.8106	117.09	118.124	96.0299	Sfmbt2
NM_001198809	18.4725	40.7941	33.7921	30.0202	37.6803	23.7527	9.30503	15.2915	9.22741	7.24267	9.37489	13.4442	Sfmbt2
NR_130333	0	0	0	0	0	0	0	0	0	0	0	0	Mir466m
NR_130324	0	0	0	0	0	0	0	0	0	0	0	0	Mir669f
NR_130323	0	0	0	0	0	0	0	0	0	0	0	0	Mir669d
NR_130330	0	0	0	0	0	0	0	0	0	0	0	0	Mir669l
NR_130334	0	0	0	0	0	0	0	0	0	0	0	0	Mir669d-2
NR_029648	0	0	0	0	0	0	0	0	0	0	0	0	Mir297a-2
NR_030552	0	0	0	0	0	0	0	0	0	0	0	0	Mir297a-4
NR_030551	0	0	0	0	0	0	0	0	0	0	0	0	Mir297a-3
NR_130336	0	0	0	0	0	0	0	0	0	0	0	0	Mir466b-4
NR_130338	0	0	0	0	0	0	0	0	0	0	0	0	Mir466b-6
NR_130339	0	0	0	0	0	0	0	0	0	0	0	0	Mir466b-7
NR_130337	0	0	0	0	0	0	0	0	0	0	0	0	Mir466b-5
NR_130319	0	0	0	0	0	0	0	0	0	0	0	0	Mir466b-1
NR_030471	0	0	0	0	0	0	0	0	0	0	0	0	Mir669a-3
NR_035410	0	0	0	0	0	0	0	0	0	0	0	0	Mir669k
NR_037263_4	0	0	0	0	0	0	0	0	0	0	0	0	Mir467a-8
NR_037249	0	0	0	0	0	0	0	0	0	0	0	0	Mir467a-2
NR_037265_4	0	0	0	0	0	0	0	0	0	0	0	0	Mir467a-9
NR_037256	0	0	0	0	0	0	0	0	0	0	0	0	Mir467a-5
NR_037261	0	0	0	0	0	0	0	0	0	0	0	0	Mir467a-7
NR_037254_3	0	0	0	0	0	0	0	0	0	0	0	0	Mir467a-4
NR_035406_4	0	0	0	0	0	0	0	0	0	0	0	0	Mir467a-1
NR_130341	0	0	0	0	0	0	0	0	0	0	0	0	Mir466b-8
NR_130321	0	0	0	0	0	0	0	0	0	0	0	0	Mir466e
NR_030470	0	0	0	0	0	0	0	0	0	0	0	0	Mir669a-2
NR_035408_2	0	0	0	0	0	0	0	0	0	0	0	0	Mir669a-1
NR_035411	0	0	0	0	0	0	0	0	0	0	0	0	Mir669g
NR_035416	0	0	0	0	0	0	0	0	0	0	0	0	Mir669j
NR_037249_3	0	0	0	0	0	0	0	0	0	0	0	0	Mir467a-2
NR_037265_2	0	0	0	0	0	0	0	0	0	0	0	0	Mir467a-9
NR_037263	0	0	0	0	0	0	0	0	0	0	0	0	Mir467a-8
NR_037256_4	0	0	0	0	0	0	0	0	0	0	0	0	Mir467a-5
NR_037254_8	0	0	0	0	0	0	0	0	0	0	0	0	Mir467a-4
NR_037261_3	0	0	0	0	0	0	0	0	0	0	0	0	Mir467a-7
NR_035406	0	0	0	0	0	0	0	0	0	0	0	0	Mir467a-1
NR_130341_2	0	0	0	0	0	0	0	0	0	0	0	0	Mir466b-8
[truncated: 33,154 more rows]
