# Supplementary material for: Energy Stress-Mediated Cytotoxicity in Tuberous Sclerosis Complex 2-Deficient Cells with Nelfinavir and Mefloquine Treatment
Source: Cancers (Basel). 2018 Oct 10;10(10):375. doi: 10.3390/cancers10100375 (PMC6210998; doi:10.3390/cancers10100375)
Supplement: Supplementary file 1 [file cancers-10-00375-s001.zip › Table S2 RNAseq of Tsc2−− compared to Tsc2++ after mefloquine and nelfinavir treatment.xlsx]

## Sheet: RNA Analysis
Tsc2+/+ vs Tsc2-/- MEFs with MQ/NFV treatment
	pvalue	fdr p	log2FC	Symbol
NM_001039209	0.000100138	0.000370523	-1.92325	Gm13152
NM_007410	0.000100195	0.000370679	-0.296879	Adh5
NM_001033223	0.000100418	0.000371385	2.09664	Lin7a
NM_001284329	0.000100418	0.000371385	2.09664	Lin7a
NM_010847	0.000100537	0.000371769	0.661418	Mxi1
NM_013787	0.000100599	0.000371937	-0.799119	Skp2
NM_134163	0.000100667	0.000372133	1.07781	Mbnl3
NM_001199061	0.000100709	0.000372227	-0.71639	Wdr12
NM_172727	0.000102053	0.000377138	-1.98506	Fam221a
NM_019496	0.000102213	0.000377618	-0.581316	Ammecr1
NM_028223	0.000102215	0.000377618	0.783103	Tmem175
NM_001081655	0.000102248	0.000377681	1.03927	Dact3
NM_001305990	0.000102573	0.000378819	-0.409068	Cnpy3
NR_030781	0.000103218	0.000381144	0.88576	Ankrd10
NM_001039184	0.00010326	0.000381238	0.953596	Cep350
NM_145414	0.000103288	0.000381283	-0.764646	Nsun5
NM_001177313	0.000103396	0.00038162	-0.50223	Orc4
NM_001285884	0.000103724	0.000382772	-0.426209	Med15
NM_153402	0.000103831	0.000383104	-0.601996	Ago3
NM_199062	0.000104085	0.000383983	0.711243	Zfp781
NM_001294269	0.000104158	0.000384192	0.278191	Pgls
NM_001165934	0.000104462	0.000385253	2.04043	Rgs9
NM_024193	0.000104505	0.000385352	-0.657336	Nop56
NM_177239	0.000104731	0.00038608	-0.446623	Mysm1
NM_008950	0.000104735	0.00038608	-0.334898	Psmc5
NM_033609	0.000104847	0.000386431	-0.425955	Med15
NM_183358	0.000105208	0.000387701	0.335751	Gadd45gip1
NM_178874	0.000106579	0.000392691	0.658286	Tmcc2
NM_175310	0.000106639	0.000392851	-0.3472	Pds5b
NM_001285980	0.000106822	0.000393462	-0.805562	Skp2
NM_173400	0.000106988	0.000394014	-1.20877	Haus6
NM_138587	0.000107055	0.000394196	0.391348	Fam3c
NM_009306	0.000107236	0.000394678	2.08659	Syt1
NM_001252341	0.000107236	0.000394678	2.08659	Syt1
NM_001252342	0.000107236	0.000394678	2.08659	Syt1
NM_008555	0.000107475	0.000395497	0.767449	Masp1
NR_015476	0.000107522	0.000395608	0.811528	1500011K16Rik
NM_010295	0.0001076	0.000395834	-0.638629	Gclc
NM_029909	0.000108005	0.000397184	1.25615	C330018D20Rik
NM_001164676	0.000108007	0.000397184	1.08027	Zfp229
NM_145466	0.000108018	0.000397184	-0.458236	Ggact
NM_011244	0.000108304	0.000398175	0.425357	Rarg
NR_073376	0.000108578	0.00039912	-0.346068	Ncaph2
NM_172835	0.000108662	0.000399365	1.79624	Peli3
NR_073564	0.000108727	0.000399543	0.446926	Numb
NM_001033155	0.000108846	0.000399919	-0.732498	Dnajb14
NM_153583	0.000109269	0.000401409	-0.478264	Atg4d
NM_026000	0.00010951	0.000402233	-0.377936	Psmd9
NM_001271600	0.00010956	0.000402353	-0.34571	Ncaph2
NM_001163769	0.000109646	0.000402606	-0.501219	U2af1
NM_001243075	0.000109689	0.000402699	0.595587	Cep57l1
NM_001164679	0.00011001	0.000403816	0.641555	Ano8
NM_001025378	0.000110571	0.000405812	-0.929104	Orc2
NM_033607	0.000110642	0.000406008	-0.511912	Uchl4
NM_026444	0.000110694	0.000406137	-0.29191	Cs
NM_001110201	0.000110731	0.000406208	0.408416	Yif1b
NM_001081956	0.000110782	0.000406334	-1.2078	Akap17b
NM_029498	0.000111016	0.000407129	0.509492	Zmym2
NR_045485	0.000111296	0.000408092	-0.441328	Tor2a
NM_001164361	0.000111541	0.000408887	-0.621032	Plekha8
NM_001159966	0.000111548	0.000408887	-0.878924	Ralgps2
NM_001081412	0.000111869	0.00041	0.447045	Bcr
NM_001024853	0.000111982	0.00041035	-0.701696	Timm9
NM_177311	0.000112226	0.000411182	-0.731513	Serac1
NM_019877	0.000112845	0.000413386	0.852089	Copz2
NM_010567	0.000112896	0.000413506	0.541496	Inppl1
NM_139308	0.000113046	0.000413992	-0.480605	Stard7
NM_178648	0.000113864	0.000416922	0.316071	Ubxn8
NM_001195540	0.000113994	0.000417335	-0.412434	Dclk1
NM_001168290	0.00011428	0.000418276	0.682514	Sugp2
NM_001146084	0.000114287	0.000418276	-0.853606	Fastkd5
NM_029602	0.000114526	0.000419086	-0.842538	Znrd1as
NM_025485	0.000115172	0.000421383	-0.450937	Mrps22
NM_181858	0.00011532	0.000421861	2.00468	Cd59b
NM_001284370	0.000115413	0.000422136	0.374543	Atf2
NM_001163290	0.000116142	0.000424735	1.1675	Adck3
NM_145857	0.000116237	0.000425018	-1.89739	Nod2
NM_176968	0.000116372	0.000425445	-0.772448	Nt5dc1
NM_011255	0.000116914	0.00042736	2.01588	Rbp4
NM_019421	0.000117505	0.000429453	-0.416576	Cd320
NM_172120	0.00011793	0.000430936	0.415342	Vps41
NM_001288578	0.000117947	0.000430936	-0.299398	Adh5
NM_001199948	0.00011815	0.000431611	-1.10475	Dynlt1f
NM_001008543	0.00011847	0.00043271	0.650406	Mxi1
NM_021466	0.000118739	0.000433628	-0.732251	Taf1a
NR_030675	0.000118861	0.000434004	-1.73963	D730005E14Rik
NM_008054	0.000118953	0.000434273	-0.459264	Fyn
NM_017368	0.000119192	0.00043508	-0.669967	Celf1
NM_001025576	0.000119318	0.000435472	-1.2308	Ccdc141
NM_175130	0.000119594	0.000436411	1.10797	Trpm4
NM_001160256	0.00011969	0.000436692	-0.49248	Smg7
NM_008738	0.000119764	0.000436894	-1.82986	Nrtn
NM_001163276	0.000119792	0.00043693	0.405098	Med16
NM_178367	0.000120875	0.000440813	-0.657836	Dhx33
NM_030060	0.000121035	0.000441328	-1.3868	Batf3
NM_028977	0.000121645	0.000443483	1.8694	Lrrc17
NM_001277959	0.000121924	0.000444362	-0.737673	Taf1a
NM_001277958	0.000121924	0.000444362	-0.737673	Taf1a
NM_001081090	0.00012198	0.000444497	-0.681935	Esf1
NM_001166532	0.000122035	0.000444629	-0.881367	Sfmbt1
NM_001123037	0.000122222	0.000445241	0.410092	Eif4a2
NM_001033298	0.000122345	0.000445619	0.939294	Kiz
NM_001282017	0.000122377	0.000445669	-0.24054	Psmd4
NM_001164769	0.000122533	0.000446167	0.390282	Fbxw2
NM_023884	0.000122667	0.000446572	-0.870555	Ralgps2
NM_007387	0.000122682	0.000446572	0.73707	Acp2
NM_138604	0.00012278	0.000446858	0.327462	Otud5
NM_153085	0.000122869	0.000447113	0.225173	Wac
NM_001004164	0.000122968	0.000447406	-0.510876	Gnptab
NM_175151	0.000123322	0.000448624	-0.414356	Tatdn1
NM_027204	0.000123341	0.000448625	-0.345663	Mrpl12
NM_018799	0.00012356	0.000449291	-0.300149	Eif3i
NM_001252588	0.000123563	0.000449291	0.371813	Tspan4
NM_001039354	0.000123698	0.000449714	2.06922	Lin7a
NM_009549	0.000124158	0.000451315	1.97284	Zfp185
NR_033512	0.000124202	0.000451405	-1.34733	Gm6194
NM_027823	0.000124465	0.000452291	-0.65197	Arhgap42
NM_025609	0.000124656	0.000452915	-0.364781	Tab1
NM_133249	0.000124682	0.000452942	-1.32022	Ppargc1b
NM_011874	0.000125012	0.000454071	-0.42376	Psmc4
NM_023483	0.000125036	0.000454087	0.960865	1110032A03Rik
NM_008983	0.000125072	0.000454148	-0.335576	Ptprk
NM_001308475	0.000125129	0.000454286	-0.660018	Mtrr
NM_019677	0.000125211	0.000454513	-1.04248	Plcb1
NM_026039	0.000125298	0.000454758	-0.841702	Med18
NM_001177776	0.000125325	0.000454785	0.880047	Ahi1
NM_001290536	0.000125397	0.000454979	0.325762	Otud5
NM_001271526	0.000125476	0.000455192	-0.930554	Orc2
NM_029887	0.00012594	0.000456805	0.406075	Yif1b
NR_040348	0.000126098	0.00045731	0.573988	4930473A02Rik
NM_028538	0.00012637	0.000458226	1.20542	1700049G17Rik
NM_001083945	0.000126839	0.000459854	-0.575448	Rsph3b
NM_025577	0.000127278	0.000461374	0.34482	2810428I15Rik
NM_133895	0.000127422	0.000461825	-0.475369	Slc15a4
NM_029582	0.000127765	0.000462997	-0.333478	Txndc11
NR_106179	0.000127797	0.000463042	1.55062	Mir8101
NM_008080	0.000127968	0.000463589	0.751004	B4galnt1
NM_028047	0.0001281	0.000463997	-0.775851	Smg9
NM_001164608	0.000128408	0.000465041	0.486605	Maf1
NM_001122739	0.00012844	0.000465088	0.538256	Inppl1
NM_001103179	0.000128511	0.000465273	0.611066	Brwd1
NM_001291777	0.000128603	0.000465533	-0.364473	Map2k7
NM_026152	0.00012917	0.000467514	-1.43123	Hoga1
NM_008765	0.000129304	0.000467928	-0.931368	Orc2
NM_001172092	0.00012949	0.000468529	0.618741	Depdc1a
NM_001166531	0.000129702	0.000469224	-0.877513	Sfmbt1
NM_027290	0.000129766	0.000469381	-1.21394	Mcm10
NM_028696	0.000130075	0.000470429	-0.879256	Nabp1
NM_001164253	0.000130645	0.000472416	0.298265	Tpm1
NM_010069	0.000130727	0.000472642	-0.536042	Doc2a
NM_010903	0.000130974	0.000473462	-1.60975	Nfe2l3
NM_001081656	0.000131002	0.000473489	1.22247	Neurl1b
NM_011353	0.000131158	0.000473982	0.915173	Serf1
NM_022027	0.000131239	0.000474064	0.770508	Syne1
NM_001286203	0.000131244	0.000474064	-0.700045	Timm9
NM_198176	0.000131247	0.000474064	-0.858564	Fastkd5
NM_029523	0.000131262	0.000474064	0.618733	Depdc1a
NM_001123038	0.000131377	0.000474409	0.401576	Eif4a2
NM_001244916	0.00013184	0.000476006	1.00264	Sall2
NM_008633	0.000132004	0.000476524	0.288636	Map4
NM_001252615	0.000132461	0.000478103	0.487528	Fut8
NM_001199060	0.000132578	0.00047845	-0.714828	Wdr12
NM_001177650	0.000132735	0.000478944	-0.386186	Fnbp1
NM_001142920	0.000132761	0.000478964	0.966531	Tcf7l2
NM_016919	0.000132819	0.000479101	-1.38515	Col5a3
NM_009963	0.000132993	0.000479655	-0.81276	Cry2
NM_009680	0.000133116	0.000480023	0.247605	Ap3b1
NM_024281	0.000133208	0.000480259	-0.30442	Rrbp1
NM_153802	0.000133227	0.000480259	1.2673	Zfp128
NR_110335	0.000133242	0.000480259	0.399461	Eif4a2
NM_172875	0.000133394	0.000480733	1.51868	Azin2
NM_026555	0.000133883	0.000482406	0.782018	Rcn3
NM_022983	0.000133899	0.000482406	-1.98271	Lpar3
NM_007485	0.000134395	0.000484118	-0.709763	Rhod
NM_001277957	0.000134551	0.000484607	-0.730911	Taf1a
NM_001271601	0.000135362	0.000487452	-0.342807	Ncaph2
NR_002889_2	0.000136223	0.000490404	-0.595834	Gm5801
NM_025351	0.000136223	0.000490404	-0.54026	Chchd6
NM_001243161	0.000136434	0.000491086	0.573544	Alg11
NM_134123	0.000136506	0.00049127	-0.529713	Scaf8
NM_001039353	0.000136861	0.000492475	-0.759334	Nolc1
NM_009938	0.000137078	0.000493178	0.262136	Copa
NM_001039352	0.000137219	0.00049361	-0.759811	Nolc1
NM_001109043	0.000137437	0.000494318	1.9582	Zfp185
NM_001127367	0.000137503	0.000494407	0.297566	Dnajb6
NM_011847	0.000137503	0.000494407	0.297566	Dnajb6
NM_178374	0.000137798	0.00049539	-0.439369	Snupn
NM_001039351	0.000137892	0.000495653	-0.759297	Nolc1
NM_001115132	0.000138015	0.000496021	-0.342548	Ncaph2
NM_053086	0.000138244	0.000496769	-0.759774	Nolc1
NM_001042710	0.000138981	0.000499338	-1.26964	Prss57
NM_023331	0.000139211	0.00050009	-0.476616	Mrpl46
NM_030046	0.000139254	0.000500165	-0.76662	Dnajc21
NM_181423	0.000139333	0.000500331	-0.582213	Supv3l1
NM_019869	0.000139342	0.000500331	-0.728306	Rbm14
NM_177674	0.000139684	0.000501483	-1.16368	Cfap74
NM_001122730	0.000139706	0.000501485	1.10221	Tnrc18
NM_021513	0.000139808	0.000501773	0.644687	Thap11
NM_027215	0.000140281	0.000503396	-0.309651	Tmem147
NM_008951	0.000140326	0.000503481	-0.239626	Psmd4
NM_001126047	0.0001404	0.000503668	0.998932	Sema4c
NM_001291276	0.00014049	0.000503915	-0.52215	Cib1
NM_010727	0.000140542	0.000503949	0.988048	Lnx1
NM_001159578	0.000140542	0.000503949	0.988048	Lnx1
NR_073563	0.000140591	0.000504046	0.443851	Numb
NM_001145830	0.000140618	0.000504068	-1.02671	Plcb1
NM_011034	0.000141093	0.000505692	-0.33553	Prdx1
NM_001290481	0.00014124	0.000506065	0.698398	Rxra
NM_001290482	0.00014124	0.000506065	0.698398	Rxra
NM_178771	0.000141356	0.000506405	0.406571	Klhl26
NM_146140	0.000141565	0.000507074	-0.792102	Tram1l1
NM_001013616	0.000141816	0.000507899	-1.9659	Trim6
NM_028183	0.000142147	0.000509005	-1.82953	1810062G17Rik
NM_172511	0.000142301	0.000509479	0.629716	Abhd10
NM_201619	0.000142653	0.000510585	2.0153	Nr1h5
NM_198658	0.000142653	0.000510585	2.0153	Nr1h5
NM_001301100	0.000142792	0.000511004	0.500279	Edc4
NM_025922	0.000142916	0.000511371	-0.374031	Itpa
NM_001177833	0.000143079	0.000511874	0.965922	Smox
NM_028901	0.000143233	0.000512347	2.02472	Myo18b
NM_001305989	0.000143336	0.000512639	-0.393506	Cnpy3
NM_175199	0.000143565	0.00051338	1.40143	Hspa12a
NR_040650	0.000144073	0.00051512	0.574773	Alg11
NM_213614	0.000144306	0.000515874	0.411442	2005-09-01
NM_027739	0.00014438	0.00051606	0.768076	B4galnt1
NM_177775	0.000144463	0.000516276	2.04361	Esyt3
NM_001270503_3	0.000144491	0.000516299	1.39715	Plac9b
NM_178417	0.000144826	0.000517419	1.21994	Zfp867
NM_001040459	0.000144911	0.000517645	0.638238	Shroom4
NM_001205330	0.000145589	0.000519987	0.286075	Map4
NM_001168369	0.0001463	0.000522366	-2.02166	Ccdc7b
NM_029292	0.0001463	0.000522366	-2.02166	Ccdc7b
NM_011498	0.000146796	0.000524058	-1.04812	Bhlhe40
NM_153058	0.000146837	0.000524124	-0.366546	Mapre2
NM_001164249	0.00014709	0.000524931	0.313785	Tpm1
NR_111910	0.000147107	0.000524931	1.18754	Tm6sf1
NR_030694	0.000147194	0.00052516	-0.552882	1110002L01Rik
NM_026369	0.000147247	0.000525269	0.352119	Arpc5
NM_028753	0.000147734	0.000526927	-0.611305	Pop7
NM_001243712	0.000147818	0.000527146	0.444908	Itch
NM_009122	0.000148269	0.000528463	2.05555	Satb1
NM_001163632	0.000148269	0.000528463	2.05555	Satb1
NM_001163631	0.000148269	0.000528463	2.05555	Satb1
NM_022814	0.000148277	0.000528463	1.01392	Svep1
NM_001205332	0.000148542	0.000529329	0.285254	Map4
NM_001083628	0.000149553	0.000532849	-0.927381	Greb1l
NM_001145824	0.00015001	0.000534399	0.445883	Hipk3
NM_183142	0.000150262	0.000535213	0.575437	Alg11
NM_001081265	0.000150663	0.000536563	-0.88566	Dnaaf5
NM_027016	0.000150845	0.00053713	0.378552	Sec62
NM_001081467	0.00015117	0.000538203	0.289296	Gtf2ird1
NM_146121	0.00015163	0.000539762	0.441249	Rabgap1
NM_001305259	0.000151772	0.000540184	-1.21394	Mcm10
NM_018830	0.000151831	0.000540314	0.665149	Asah2
NM_001025312	0.000151978	0.000540753	-0.85468	Dclre1b
NM_016764	0.000152627	0.00054298	0.431828	Prdx4
NM_001081267	0.00015274	0.000543302	0.586091	Rsf1
NM_001081183	0.000153038	0.00054428	-0.248479	1110037F02Rik
NM_016928	0.000153236	0.0005449	-1.83318	Tlr5
NM_011614	0.000153367	0.000545284	0.981403	Tnfsf12
NM_173760	0.000153491	0.000545645	-0.520677	Ppip5k2
NM_172747	0.000153567	0.000545831	-0.949283	Kctd13
NM_013895	0.000154422	0.000548786	-0.346888	Timm13
NM_028224	0.000155118	0.000551094	1.7263	Faim2
NM_001038658	0.000155118	0.000551094	1.7263	Faim2
NR_003376	0.000155539	0.000552508	1.2862	Gm7367
NM_028536	0.000156206	0.00055479	1.03119	Ccsap
NR_033593	0.000156351	0.000555222	-1.60926	4930529C04Rik
NM_008395	0.000156623	0.000556106	0.44286	Itch
NM_001256116	0.000156766	0.000556528	0.274953	Sun1
NM_178626	0.000156844	0.000556721	-0.45604	Cdc42se2
NM_017470	0.000157167	0.000557785	-0.440048	Dnal4
NM_177622	0.000157651	0.000559416	1.23719	Zfp595
NM_026724	0.000157821	0.000559879	-0.534847	Rpl34
NM_001005507	0.000157829	0.000559879	-0.481864	Smg7
NM_053014	0.000158741	0.00056303	-0.842938	Agpat3
NM_172297	0.000158892	0.000563481	-0.671078	Ccdc9
NM_023671	0.000158957	0.000563625	-0.33911	Clns1a
NM_001306203	0.000159323	0.000564838	-0.56923	Ints7
NM_001290127	0.000159367	0.00056491	-0.319747	Gm21992
NM_001122892	0.000160001	0.000567072	-0.465011	Fyn
NM_001276399	0.000161018	0.000570593	-0.771105	Ippk
NM_175118	0.000161079	0.000570722	-1.41377	Dusp28
NM_001284371	0.000161765	0.000573065	0.369707	Atf2
NM_011894	0.000162291	0.000574843	0.811393	Sh3bp5
NM_026041	0.00016316	0.000577833	-0.462933	Rrp15
NM_145523	0.000163622	0.000579383	1.98589	Gca
NM_001002846	0.000163705	0.00057959	0.67474	Fbxl12
NM_010477	0.00016391	0.000580228	-0.453515	Hspd1
NM_015742	0.000164121	0.000580887	0.440855	Myo9b
NM_033612	0.000164446	0.000581949	-0.924904	Cela1
NM_001081462	0.000164474	0.000581963	0.274625	Gtf2ird1
NM_178278	0.000164616	0.000582376	2.02847	Caps2
NM_001252132	0.000165355	0.000584904	0.835196	Lrch1
NM_025785	0.000165472	0.000585231	0.902463	Fbxo25
NM_001252466	0.000165897	0.000586644	-0.312859	Ranbp3
NM_001024854	0.000166399	0.00058833	-0.708506	Timm9
NM_011118	0.000166492	0.000588572	-0.394235	Prl2c3
NM_001164052	0.000166852	0.00058972	-0.972757	Pik3cd
NM_012009	0.000166867	0.00058972	1.98388	Sh2d1b1
NM_001287086	0.000166995	0.000590054	-0.457545	4933434E20Rik
NM_026195	0.000167012	0.000590054	-0.650343	Atic
NR_125836	0.000167049	0.000590099	-0.758544	Clasrp
NM_177798	0.000167528	0.000591701	0.476493	Frs2
NM_001306204	0.000168316	0.000594394	-0.576169	Ints7
NM_001039080	0.000168532	0.000595069	0.711392	Rbms2
NM_023662	0.000168827	0.000596022	0.328086	Pcm1
NR_033144	0.000168949	0.000596362	0.363241	4921524J17Rik
NM_001111141	0.000169306	0.000597532	0.473788	Sprtn
NM_080419	0.000169444	0.000597931	0.56681	Igsf8
NM_001008542	0.000170668	0.000602159	0.652218	Mxi1
NM_001200038	0.000170875	0.0006028	-0.553892	1700021K19Rik
NM_010133	0.000170949	0.00060297	1.08818	En1
NM_011305	0.00017184	0.000606022	0.70184	Rxra
NM_011954	0.000171935	0.000606264	-0.393916	Prl2c4
NM_001289515	0.000172015	0.000606458	0.708477	Poli
NM_009194	0.000172286	0.000607322	0.544799	Slc12a2
NM_001199339	0.000172448	0.000607713	-0.981913	Apoo
NM_001199337	0.000172448	0.000607713	-0.981913	Apoo
NM_001039522	0.000172502	0.00060781	0.264679	Leo1
NM_010511	0.00017278	0.000608699	0.537063	Ifngr1
NM_001142323	0.000172906	0.000608874	0.438523	Myo9b
NM_001287389	0.000172907	0.000608874	-2.01454	Csf2rb2
NM_007781	0.000172907	0.000608874	-2.01454	Csf2rb2
NM_001167967	0.00017301	0.000609143	0.850598	Ankrd10
NM_001136090	0.000173161	0.000609585	0.703695	Poli
NM_198019	0.000173533	0.000610803	-0.763868	Cep78
NM_019930	0.000174004	0.000612259	-0.397978	Ranbp9
NM_009975	0.000174015	0.000612259	-0.216108	Csnk2b
NM_001013380	0.000174025	0.000612259	0.265571	Dync1li2
NM_007862	0.000174431	0.000613598	0.472537	Dlg1
NM_172615	0.000174584	0.000614043	-0.553538	1700021K19Rik
NM_028102	0.000175093	0.000615742	0.594641	Ddhd2
NM_181594	0.00017578	0.000618067	0.494996	Edc4
NM_178632	0.000176464	0.000620378	-0.559627	Ints7
NM_001303476	0.000176902	0.000621825	-0.215455	Csnk2b
NM_009037	0.000177045	0.000622233	0.47184	Rcn1
NM_026818	0.000177501	0.000623743	1.94234	Cilp2
NM_001142322	0.000177983	0.000625345	0.435344	Myo9b
NM_145533	0.000178092	0.000625635	0.950259	Smox
NM_001290537	0.000178235	0.000626042	0.333616	Otud5
NM_021312	0.000178264	0.00062605	-0.699321	Wdr12
NM_001110275	0.000178818	0.000627904	0.562693	Itsn1
NM_139064	0.000179853	0.000631443	-0.667662	Tnip2
NM_011390	0.000180047	0.000632029	-0.493894	Slc12a7
NM_001167884	0.000180426	0.000633266	0.578995	Suv420h1
NM_133663	0.00018108	0.000635466	1.66639	Itgb4
NM_001164195	0.000181283	0.000636084	0.408592	Pex3
NM_001161419	0.000181492	0.000636724	-0.318229	Atp5g1
NM_026524	0.000181695	0.000637339	-0.33995	Mid1ip1
NM_001001999	0.000181812	0.000637655	0.541548	Gp1bb
NM_001243239	0.000181888	0.000637826	0.953993	Cacfd1
NM_001111121	0.000182013	0.00063817	0.34257	Ccdc6
NM_001163379	0.000183254	0.000642332	-0.352829	Agpat1
NM_026673	0.000183255	0.000642332	-1.0205	Apoo
NR_045098	0.000183788	0.000644105	-0.880186	Gm2115
NM_021322	0.000185232	0.000648973	-0.669223	Wdr4
NM_001122893	0.000185232	0.000648973	-0.434182	Fyn
NM_001172062	0.000186235	0.000652392	0.283303	Lman1
NM_025762	0.000186369	0.000652762	-0.448398	4933434E20Rik
NM_030026	0.000186482	0.000653061	0.424758	Mccc2
NM_001289899	0.000186877	0.000654242	-0.834465	Csnk1e
NM_001033439	0.000186878	0.000654242	0.830811	Lrch1
NM_178909	0.000186903	0.000654242	-0.39238	Wdr92
NM_029010	0.000186968	0.000654373	0.894446	Glb1l
NM_019480	0.000187106	0.00065476	-0.539069	Ebag9
NM_153107	0.00018753	0.000656145	2.01465	Cpz
NM_015732	0.000187624	0.000656348	1.96151	Axin2
NR_037610	0.000187643	0.000656348	0.229274	Pafah1b1
NM_001114597	0.000188334	0.000658667	-0.608507	Ehbp1l1
NM_010880	0.000189042	0.000661043	-0.325799	Ncl
NM_012038	0.000189139	0.000661283	2.02133	Vsnl1
NR_015479	0.000189249	0.000661572	0.539862	C230091D08Rik
NM_025478	0.000189843	0.000663548	-0.482941	Isoc1
NM_010587	0.000189872	0.00066355	0.549074	Itsn1
NM_001177760	0.000190095	0.000664184	0.802318	Tnfaip8
NM_019953	0.000190109	0.000664184	0.579892	Cnpy2
NM_026214	0.000191086	0.000667497	1.92084	Kctd4
NM_001252436	0.000192111	0.000670978	0.488025	Dlg1
NM_001256115	0.000194211	0.000678116	0.270904	Sun1
NM_001304329	0.000194241	0.000678116	0.983791	Sema4c
NM_172891	0.000194241	0.000678116	1.23348	Styk1
NM_013584	0.000195734	0.000683226	1.0967	Lifr
NR_102382	0.00019625	0.000684925	0.426226	Fancl
NM_146165	0.000196473	0.000685535	-0.3884	Aimp2
NM_024427	0.000196483	0.000685535	0.307821	Tpm1
NR_027897	0.000196686	0.000686142	-0.456973	0610012G03Rik
NM_152812	0.000196763	0.000686309	-0.653968	Otud6b
NM_172541	0.000197381	0.000688362	-0.553185	Tmem120a
NM_029992	0.000197697	0.000689363	-0.591373	Tchp
NM_001146298	0.000197992	0.00069029	0.22318	Wac
NM_178199	0.000198438	0.000691741	-0.735034	Hist1h2bl
NM_021534	0.000198806	0.000692922	1.17918	Pxmp4
NM_183016	0.000198842	0.000692944	0.386494	Cdc42bpb
NM_001167888	0.000198906	0.000693067	0.583623	Suv420h1
NM_153557	0.000199661	0.000695592	1.0533	BC029214
NM_001198565	0.000200001	0.000696673	0.792066	Sulf1
NM_001142921	0.00020041	0.000697995	0.920001	Tcf7l2
NR_045516	0.000200899	0.000699595	0.471231	Dlg1
NM_144868	0.000201026	0.000699863	-0.421095	Pcnxl3
NM_001166635	0.000201035	0.000699863	-0.341977	Mid1ip1
NM_024186	0.000201497	0.000701359	1.08281	Ssbp2
NM_011529	0.000201525	0.000701359	-0.53664	Tank
NM_028354	0.000202311	0.000703991	-0.743486	Tdp1
NM_001164071	0.000202419	0.000704265	-0.523364	Tank
NM_026344	0.000202732	0.000705248	-1.01744	Dph2
NR_045166	0.000202916	0.000705786	0.725517	B4galnt1
NM_008303	0.000203079	0.000706248	-0.333235	Hspe1
NM_029249	0.000203426	0.000707349	0.538077	Parpbp
NM_172416	0.000203816	0.000708602	-0.598277	Ostm1
NM_001038700	0.000204165	0.000709708	-0.338687	Fnbp1
NM_009285	0.000204263	0.000709945	1.33018	Stc1
NM_026217	0.000205157	0.000712848	0.564952	Atg12
NM_145217	0.000205176	0.000712848	-1.84201	Diras1
NM_001177649	0.000205189	0.000712848	-0.338682	Fnbp1
NM_028617	0.000205696	0.000714504	0.466666	Mvb12a
NM_001142923	0.000205783	0.000714596	0.919841	Tcf7l2
NM_001034097	0.000205783	0.000714596	1.12631	Tnfsfm13
NM_001199338	0.000207127	0.000719156	-0.980477	Apoo
NM_011358	0.000208144	0.000722543	-0.36337	Srsf2
NM_001159503	0.000208164	0.000722543	1.1262	Tnfsfm13
NM_172871	0.000208734	0.000724415	0.516786	Klhl9
NM_024467	0.000208799	0.000724535	0.575239	Zfp319
NM_027627	0.000208849	0.000724601	1.16932	Eva1c
NM_024272	0.000208989	0.000724911	1.07827	Ssbp2
NM_010434	0.000209	0.000724911	0.442076	Hipk3
NM_009628	0.000209099	0.000725146	0.298317	Adnp
NM_001113352	0.000209353	0.000725922	-0.790975	Synj2
NM_001252435	0.000209484	0.000726269	0.473645	Dlg1
NM_026878	0.000209579	0.000726492	1.7388	Rasl11b
NM_018864	0.000209674	0.000726713	-0.334506	Impa1
NM_198026	0.000211567	0.000733167	-0.664677	Iqcc
NM_001285780	0.000213084	0.000738314	0.316754	Thoc7
NM_001034863	0.00021316	0.000738471	1.85707	Tmem136
NM_001114663	0.000213292	0.000738819	1.56034	Plcl1
NM_001190302	0.000214233	0.000741969	0.928014	Gm14326
NM_011192	0.000214533	0.000742899	-0.648321	Psme3
NM_133795	0.000214674	0.000743278	-0.317182	Ttc1
NM_145938	0.000214715	0.000743308	-0.786557	Rpp40
NM_001252434	0.000214802	0.000743501	0.471337	Dlg1
NM_019711	0.000214842	0.000743531	0.684461	Rbms2
NM_025300	0.000215112	0.000744357	-0.262724	Mrpl15
NM_009128	0.000215437	0.000745265	-0.535292	Scd2
NM_053252	0.000215438	0.000745265	-0.643297	Ehbp1l1
NM_001302397	0.000215948	0.000746921	0.660766	Phf1
NM_001243240	0.000216564	0.000748939	0.92939	Cacfd1
NM_013736	0.000218004	0.000753808	-0.269501	Tceb3
NM_001170711	0.000218538	0.000755544	-0.383461	Asb8
NM_001252433	0.000218715	0.000756044	0.468808	Dlg1
NM_133697	0.000218881	0.000756509	0.75402	Smim14
NM_001290399	0.000219141	0.000757297	-0.710242	Cstf2
NM_001190795	0.000219279	0.000757663	-0.50382	Ddx55
NM_029802	0.000219554	0.0007585	-0.317719	Arfip2
NM_022653	0.000219967	0.000759815	-0.538234	Thop1
NM_001199210	0.000220091	0.000760133	1.18231	Eva1c
NM_027326	0.000220268	0.000760632	-0.778441	Mllt3
NM_001166273	0.00022127	0.000763867	1.89184	Cspg5
NM_013884	0.00022127	0.000763867	1.89184	Cspg5
NR_029459	0.000221324	0.000763942	-0.51634	Sec14l1
NM_172282	0.000221503	0.000764448	0.718306	Tmco3
NM_025460	0.000221677	0.000764936	-0.392584	Tmem126a
NM_025408	0.000222194	0.000766608	0.419234	Acer3
NM_152800	0.000222553	0.000767678	-0.419628	Tor2a
NM_175175	0.000222569	0.000767678	-0.803943	Plekhf2
NM_001160039	0.000222835	0.000768482	-0.389905	Ndufs1
NM_027933	0.000223381	0.000770253	-0.305792	Ranbp3
NM_027376	0.000223674	0.000771151	0.740378	Fuz
NR_045519	0.000225041	0.000775748	-0.305767	Ranbp3
NM_001277942	0.000225464	0.000777093	0.429768	Rad51d
NM_001303445	0.000226039	0.00077896	-0.216233	Csnk2b
NM_013896	0.000226351	0.000779923	-0.680117	Timm9
NM_025722	0.000226391	0.000779947	0.348766	4921524J17Rik
NM_153063	0.000226967	0.000781815	-0.838027	Zfp472
NR_003623	0.000227788	0.00078453	-0.756729	Gm5069
NM_010266	0.000228101	0.000785492	-1.95241	Gda
NM_145610	0.00022953	0.000790298	-0.57323	Ppan
NM_001167879	0.000230136	0.000792269	-1.04856	Gareml
NM_013467	0.00023067	0.000793992	1.94022	Aldh1a1
NM_019874	0.000231923	0.000798186	-0.849069	Dnajb5
NM_013678	0.000232877	0.000801352	-0.387927	Surf2
NM_001005608	0.000233337	0.000802819	1.65198	Itgb4
NM_007930	0.000235819	0.000811241	0.826216	Enc1
NM_008727	0.000235866	0.000811283	-1.55	Npr1
NM_010835	0.000236695	0.00081391	1.98016	Msx1
NM_001163351	0.000236699	0.00081391	1.98175	Ntng1
NM_199056	0.000236912	0.000814404	-0.771263	Ippk
NR_075085	0.000236912	0.000814404	-0.771263	Ippk
NM_001304330	0.000237365	0.000815841	0.976579	Sema4c
NM_001190985	0.000239077	0.000821607	-0.308046	Lancl1
NM_009343	0.000240783	0.000827349	0.664044	Phf1
NM_134012	0.00024153	0.000829794	0.829142	Mbtd1
NM_001253812	0.000241875	0.00083086	0.259619	Elp3
NM_028266	0.000242152	0.000831689	0.787397	Col16a1
NM_011792	0.000242703	0.000833459	1.03928	Bace1
NM_001291060	0.000243127	0.000834793	0.418656	Lgals8
NM_025512	0.000243962	0.000837538	0.943806	Zfand1
NM_001276485	0.000244464	0.00083914	0.591803	Dag1
NM_145518	0.000245915	0.000843998	-0.38755	Ndufs1
NM_001113478	0.000246875	0.000847167	-0.92103	Frrs1
NM_001142919	0.000247406	0.000848869	0.914568	Tcf7l2
NM_001284312	0.00024786	0.0008503	-0.601065	Ube2j2
NM_144846	0.000248271	0.000851587	-0.526726	Fam49b
NR_121195	0.000248612	0.000852631	0.307534	Tspan5
NM_026526	0.000248683	0.000852751	0.389237	N6amt2
NM_019715	0.00024883	0.000853131	-0.379315	Kcmf1
NR_131062	0.000249633	0.000855758	-0.60235	Exosc10
NM_012000	0.000250012	0.000856935	0.312812	Cln8
NM_001289516	0.000250084	0.000857055	0.674812	Poli
NM_001302215	0.000250128	0.000857082	0.354185	Atp5j
NM_178929	0.000250449	0.000858058	1.67827	Kazald1
NM_001113353	0.000250508	0.000858133	-0.781063	Synj2
NM_001287087	0.000250915	0.000859404	-0.446131	4933434E20Rik
NM_173382	0.000251822	0.000862385	-0.685143	Proser1
NM_026409	0.000252254	0.000863738	-0.498477	Ddx55
NR_002889	0.000252644	0.00086495	-0.603374	Gm5801
NM_173019	0.000252702	0.000865021	-0.96857	Pfkfb4
NM_026079	0.000253684	0.000868256	-0.785384	Ikbkap
NM_009687	0.000253802	0.000868533	-0.294931	Apex1
NM_133780	0.000254161	0.000869635	-0.304131	Tpr
NM_001004191	0.000254454	0.000870513	1.3546	Gm5617
NM_197991	0.000254791	0.000871539	-0.236876	Emc10
NM_013841	0.000255022	0.000872203	-0.457735	Vps45
NR_073572	0.000255264	0.000872901	0.632491	Abhd10
NM_001308385	0.000255323	0.000872979	-1.16887	Siah1b
NM_016699	0.000256139	0.000875641	-0.60219	Exosc10
NM_145607	0.000256264	0.000875942	0.538815	Ttc13
NM_030252	0.000257702	0.00088073	-0.483032	Smim12
NR_131061	0.000257889	0.00088124	-0.602156	Exosc10
NM_153091	0.000258266	0.000882401	0.706112	St7l
NM_001276481	0.000258777	0.000884016	0.593308	Dag1
NM_009333	0.000259576	0.000886618	0.91025	Tcf7l2
NM_001305432	0.000259821	0.000887326	-0.616318	Akna
NM_009886	0.000260267	0.000888719	-1.4647	Celsr1
NM_001166506	0.000260628	0.000889731	-0.368501	Sec14l1
NM_001177648	0.000260639	0.000889731	-0.345319	Fnbp1
NM_011791	0.000260985	0.000890784	0.412101	Ash2l
NM_145570	0.000261419	0.000892135	1.91682	Eva1a
NM_026880	0.000262745	0.000896532	0.949239	Pink1
NM_153539	0.000263963	0.000900557	-1.80407	Brinp3
NM_009030	0.000264912	0.000903664	-0.26688	Rbbp4
NM_027135	0.000265012	0.000903872	-0.228973	Sec24d
NR_045578	0.000266055	0.000907298	0.676595	St7l
NM_025421	0.000266466	0.00090857	-0.821647	Acyp1
NM_139149	0.000266828	0.000909672	-0.363482	Fus
NM_053074	0.000266986	0.00091008	-0.512172	Nup62
NM_145633	0.000267184	0.000910624	0.433785	Ankrd27
NM_020568	0.000267401	0.000911229	-1.64341	Plin4
NM_011056	0.000267613	0.000911821	0.699529	Pde4d
NM_016857	0.000267766	0.000912211	0.612954	Exoc7
NM_057172	0.000268484	0.000914524	0.676877	Fubp1
NM_177682	0.000268695	0.000915109	-0.281172	Ccz1
NM_001039521	0.000268989	0.000915978	-0.576278	Rrn3
NM_172294	0.000269032	0.000915994	0.800446	Sulf1
NM_001199122	0.000269114	0.000916139	-0.217362	Ghitm
NM_028431	0.000269531	0.000917427	-0.285799	Pmpcb
NM_007610	0.000269743	0.000918014	0.428066	Casp2
NM_176902	0.000270051	0.00091893	1.26432	Ubald2
NM_001162872	0.000270119	0.00091903	0.613785	Exoc7
NM_172924	0.00027065	0.000920702	0.921309	Peak1
NM_011434	0.000271452	0.000923299	0.294824	Sod1
NM_011733	0.000271721	0.000924079	-0.37316	Ybx3
NM_025773	0.000272831	0.000927719	-0.236518	Ube2w
NM_175515	0.000272891	0.00092779	-0.715483	Intu
NM_001301412	0.000273036	0.000928149	-0.638692	Smc2
NM_001252515	0.000273546	0.000929749	0.924951	Ehbp1
NM_016801	0.000273756	0.000930327	-1.08683	Stx1a
NM_001199272	0.00027394	0.000930818	0.394668	Gopc
NM_133932	0.000274677	0.00093319	0.459924	Tada3
NM_026373	0.000274836	0.000933594	-0.393567	Cdk2ap2
NM_001198566	0.000274957	0.00093387	0.795566	Sulf1
NM_001164336	0.000275002	0.00093389	-0.236496	2005-03-01
NM_183146	0.000275566	0.000935668	0.601174	Zfp729a
NM_173440	0.000275692	0.000935961	0.942173	Nrip1
NR_040449	0.00027575	0.000936025	1.89491	Gm10007
NM_008017	0.00027602	0.000936805	-0.6377	Smc2
NM_176808	0.000276716	0.00093903	-0.285173	Mcfd2
NM_001310088	0.000277331	0.000940984	0.292825	Adnp
NM_001081045	0.000277396	0.000941067	0.450243	Kansl1
NM_001167886	0.000277953	0.00094282	0.57373	Suv420h1
NM_175682	0.000278508	0.000944568	-0.525222	Bricd5
NM_027587	0.000278559	0.000944605	1.92	Micalcl
NM_153105	0.000278917	0.000945683	1.96161	Cldn19
NM_007836	0.000279055	0.000946014	-0.793355	Gadd45a
NM_001136070	0.000279782	0.000948343	0.387741	Eif2d
NM_011420	0.000279901	0.00094861	-0.45935	Smn1
NM_001272056	0.000280479	0.000950432	0.428607	Numb
NM_152915	0.000280625	0.000950791	-1.83275	Dner
NM_133857	0.00028134	0.000953074	-0.666771	Usp53
NM_001114596	0.000282182	0.000955653	-0.621985	Ehbp1l1
NM_001114595	0.000282182	0.000955653	-0.621985	Ehbp1l1
NR_126158	0.000283744	0.000960805	0.663677	Phf1
NM_025435	0.000283795	0.000960839	0.312897	Thoc7
NM_011941	0.000284298	0.000962404	0.671712	Mapkbp1
NM_027870	0.00028437	0.000962508	0.698452	Armcx3
NM_001253702	0.000284514	0.000962857	0.704337	St7l
NM_001286530	0.000284913	0.000964069	0.691204	Fbxl12
NM_001271677	0.000285308	0.000965267	1.94984	Ifi47
NM_001286529	0.000286018	0.000967529	0.675677	Fbxl12
NM_001145947	0.000286829	0.000970134	1.02392	Bace1
NR_045905	0.000287529	0.000972363	1.42884	2700069I18Rik
NM_001291000	0.000287701	0.000972803	1.73618	Sema6d
NM_053187	0.000287906	0.000973356	0.393166	Gopc
NM_144871	0.000288305	0.000974565	0.571113	Suv420h1
NM_153057	0.000288524	0.000975165	-0.796429	Nomo1
NM_019571	0.000289113	0.000977017	0.302897	Tspan5
NM_028546	0.000289201	0.000977175	-0.557274	1700066M21Rik
NM_009565	0.000289785	0.000979007	-0.480389	Zbtb7b
NM_175937	0.000290085	0.000979879	0.87274	Cpeb2
NM_146047	0.000290159	0.000979988	-0.238664	Clptm1l
NM_018781	0.000290324	0.000980407	1.31453	Egr3
NM_001271389	0.000290551	0.000981033	0.83948	Ankra2
NM_173746	0.000290647	0.000981216	1.33191	Triqk
NM_009146	0.00029095	0.000982098	-0.914259	Frrs1
NM_153559	0.000291806	0.000984845	-0.664049	Qsox2
NM_001276494	0.000292693	0.000987698	0.589782	Dag1
NM_001045514	0.000292753	0.000987757	-0.611128	Akna
NM_139117	0.000293172	0.00098903	-0.377817	Ybx3
NM_001013362	0.000293216	0.000989037	-0.433848	Npcd
NM_015772	0.000293903	0.000991213	0.968382	Sall2
NM_001310086	0.000293973	0.000991306	0.291867	Adnp
NM_001099348_4	0.000295512	0.000996353	1.13916	Gm13305
NM_001243584	0.000295955	0.000997702	0.890209	Mif4gd
NM_010331	0.000296011	0.00099775	-0.820958	Gpaa1
NR_104436	0.000296874	0.000999656	-1.41512	Clmn
NR_104435	0.000296874	0.000999656	-1.41512	Clmn
NR_104438	0.000296874	0.000999656	-1.41512	Clmn
NR_104437	0.000296874	0.000999656	-1.41512	Clmn
NR_104439	0.000296874	0.000999656	-1.41512	Clmn
NM_001040682	0.000296874	0.000999656	-1.41512	Clmn
NM_053155	0.000296874	0.000999656	-1.41512	Clmn
NM_001177834	0.00029701	0.000999904	0.925551	Smox
NM_001276493	0.000297032	0.000999904	0.592374	Dag1
NM_026993	0.000297313	0.0010007	0.974313	Ddah1
NR_024093	0.000297358	0.00100071	-0.39604	Zfp91Cntf
NM_001252467	0.000297882	0.00100233	-0.308138	Ranbp3
NM_001081392	0.000298728	0.00100504	-1.26709	Mdn1
NM_008989	0.000299828	0.00100859	0.515133	Pura
NM_198425	0.000299963	0.0010089	-0.704084	Eid2
NM_001113517	0.000300327	0.00100999	0.562854	Arhgef7
NM_001172146	0.000300395	0.00101007	-0.383267	Aimp2
NM_018773	0.000300858	0.00101148	-0.845087	Skap2
NM_001164072	0.000301054	0.00101199	-0.516986	Tank
NM_001159612	0.000301126	0.00101209	-0.5424	Lrrc57
NM_001012401	0.000301351	0.00101271	0.49981	Hspb6
NM_016872	0.000302189	0.00101538	-0.788558	Vamp5
NM_172150	0.000302545	0.00101643	0.450577	Ift52
NM_001301282	0.000303249	0.0010185	1.50167	Ctf1
NM_001301283	0.000303249	0.0010185	1.50167	Ctf1
NR_040496	0.000303716	0.00101993	1.86118	Gad1os
NM_010750	0.00030382	0.00102013	1.8859	Mab21l1
NM_175226	0.000304133	0.00102103	-0.297212	Rnf139
NM_001252449	0.000304314	0.0010215	-0.380047	Strada
NM_001308386	0.000304433	0.00102175	-1.19953	Siah1b
NM_001099348_3	0.000305124	0.00102392	1.15638	Gm13305
NM_010881	0.000305166	0.00102392	0.815686	Ncoa1
NM_027315	0.000305261	0.00102409	-0.312955	Ube2q1
NM_133964	0.000305346	0.00102416	-0.354035	Dohh
NM_001276482	0.00030537	0.00102416	0.591643	Dag1
NM_001276492	0.00030555	0.00102462	0.591642	Dag1
NM_001146324	0.000306087	0.00102628	-0.673851	Hps3
NM_001004143	0.000306268	0.00102674	0.355361	Usp22
NM_001162939	0.000306324	0.00102678	-0.999524	Aen
NM_010560	0.00030639	0.00102685	0.368077	Il6st
NM_023500	0.00030649	0.00102704	-0.667131	Xk
NM_153078	0.00030797	0.00103186	0.916115	Ehbp1
NM_018862	0.000308104	0.00103216	-0.353729	Agpat1
NM_008330	0.000308386	0.00103281	1.94057	Ifi47
NM_001271676	0.000308386	0.00103281	1.94057	Ifi47
NM_134076	0.000308829	0.00103413	0.704778	Abhd4
NM_001099348_2	0.000308869	0.00103413	1.13556	Gm13305
NM_001290765	0.000309184	0.00103501	0.705522	Slc39a13
NM_011972	0.000309219	0.00103501	0.677753	Poli
NM_172609	0.00030981	0.00103684	-0.274175	Tomm22
NM_001162945	0.000310036	0.00103745	0.69773	Mtx3
NM_001142922	0.000310874	0.00103996	0.905138	Tcf7l2
NM_001142918	0.000310874	0.00103996	0.905138	Tcf7l2
NM_001303446	0.000311679	0.0010425	-0.212028	Csnk2b
NM_023065	0.000312131	0.00104387	-0.508894	Ifi30
NR_015591	0.000312346	0.00104444	0.685131	5430405H02Rik
NM_001276486	0.00031269	0.00104544	0.589338	Dag1
NM_172537	0.000313119	0.00104658	1.73866	Sema6d
NM_199238	0.000313119	0.00104658	1.73866	Sema6d
NM_018808	0.000313767	0.00104859	0.37029	Dnajb1
NM_008909	0.000315329	0.00105366	1.56187	Ppl
NM_010890	0.000316114	0.00105614	0.31532	Nedd4
NM_001301841	0.00031644	0.00105707	1.49714	Azin2
NM_001204229	0.000316894	0.00105829	-0.39483	Clec16a
NM_177562	0.000316894	0.00105829	-0.39483	Clec16a
NM_025954	0.000317763	0.00106104	-0.522053	Pgp
NR_104366	0.000318604	0.0010637	-0.886596	Zmym6
NM_024274	0.000318732	0.00106398	0.440165	Fars2
NM_201622	0.000319058	0.00106491	1.89879	Nr1h5
NM_001080793	0.000320568	0.0010698	0.410438	Ash2l
NM_001081168	0.000320818	0.00107048	0.519405	Sap30l
NM_001170710	0.000321541	0.00107275	-0.376483	Asb8
NR_104055	0.000321724	0.0010732	0.358899	Pcsk7
NM_177596	0.000321825	0.00107339	1.5422	Zfp947
NM_007795	0.000322692	0.00107613	1.48691	Ctf1
NM_001177779	0.00032409	0.00108064	0.810382	Dlg3
NM_023173	0.000325601	0.00108552	-0.358852	Dusp12
NM_134255	0.000326042	0.00108684	0.247976	Elovl5
NM_010229	0.000326248	0.00108737	-1.93348	Flt3
NR_033137	0.000326444	0.00108787	0.626298	Zfp57
NM_001286207	0.000326973	0.00108948	0.410169	Ash2l
NM_001281934	0.000327144	0.00108989	0.360573	Pcsk7
NM_001171801	0.000327311	0.00109029	1.33103	Triqk
NM_001163448	0.000327739	0.00109157	0.439173	Mapk8ip3
NM_010017	0.000327876	0.00109187	0.59087	Dag1
NM_009173	0.000327926	0.00109188	-1.19716	Siah1b
NM_001024922	0.000327989	0.00109194	0.215001	Ddx49
NM_027382	0.000328489	0.00109345	-0.595901	Hdac8
NM_001256130	0.000330099	0.00109865	-0.428262	Nipa2
NM_021538	0.000330202	0.0010987	0.492133	Cope
NM_133916	0.000330206	0.0010987	-0.488245	Eif3b
NM_197998	0.000330907	0.00110087	-0.65648	Cdpf1
NM_026631	0.000331169	0.00110159	-0.477237	Nhp2
NM_025854	0.000333243	0.00110833	0.790638	Cir1
NM_001281829	0.00033427	0.00111159	1.35557	Phyhd1
NM_001305169	0.000334426	0.00111195	-0.414648	Cd320
NM_001001186	0.000335005	0.00111372	1.64155	Zfp456
NM_001099348	0.000335859	0.0011164	1.15186	Gm13305
NM_018884	0.000336224	0.00111746	1.35206	Pdzrn3
NM_027427	0.000336395	0.00111787	-0.341621	Taf15
NM_199465	0.000336785	0.001119	0.594708	Nexn
NM_001081049	0.000337089	0.00111986	0.693534	Kmt2a
NM_028248	0.000338544	0.00112453	0.492184	Tmem87b
NM_028811	0.000338987	0.00112584	0.254559	Elp3
NM_016748	0.000339327	0.00112682	-0.588606	Ctps
NM_025794	0.000339903	0.00112853	-0.327991	Etfdh
NM_172267	0.000339938	0.00112853	1.35364	Phyhd1
NM_199240	0.000340402	0.00112975	1.72448	Sema6d
NM_199241	0.000340402	0.00112975	1.72448	Sema6d
NM_028065	0.000340637	0.00113037	-0.387955	Cnpy3
NM_001305988	0.000341827	0.00113416	-0.388756	Cnpy3
NM_001285888	0.000342514	0.00113612	-0.927829	Zmym6
NM_177462	0.000342514	0.00113612	-0.927829	Zmym6
NM_133850	0.000343464	0.0011391	-0.331157	Commd7
NR_045599	0.00034386	0.00114026	0.254282	Elp3
NM_001079822	0.000343926	0.00114032	1.07348	Tcf7l1
NM_001145807	0.000345306	0.00114473	-1.77538	Brinp3
NM_023523	0.000345705	0.00114589	-0.464618	Pecr
NM_001137547	0.000345778	0.00114598	1.91667	Usp51
NM_010327	0.000346068	0.00114677	0.514448	Gp1bb
NM_178888	0.0003468	0.00114897	0.839758	Garnl3
NM_026721	0.000346828	0.00114897	0.701595	Slc39a13
NM_001195265	0.000347337	0.00115049	-0.985128	Pdzd7
NM_001166552	0.000348462	0.00115406	0.984824	Zbed6
NM_001286663	0.000348999	0.00115551	-0.354747	Ssbp1
NM_001286664	0.000348999	0.00115551	-0.354747	Ssbp1
NM_009847	0.000349095	0.00115566	-0.407384	Cd2ap
NM_021882	0.000350123	0.00115891	1.5124	Pmel
NM_026531	0.000350509	0.00116002	-0.994562	Aen
NM_024450	0.000351096	0.0011618	-0.584811	Scd3
NM_009332	0.000351679	0.00116357	1.06846	Tcf7l1
NM_001289925	0.000353901	0.00117075	1.29899	Egr3
NM_023472	0.000354443	0.00117238	0.881627	Ankra2
NM_001160326	0.000354835	0.00117351	-0.814116	Serp2
NM_001252570	0.000355194	0.00117454	1.35095	Phyhd1
NR_033225	0.000355259	0.00117458	1.00544	Gm13375
NM_199221	0.000356067	0.00117694	-1.11613	Cd300lb
NM_021710	0.000356071	0.00117694	0.553129	Ap4s1
NM_010709	0.000356229	0.00117729	0.3788	Eif2d
NM_177411	0.000356464	0.00117791	0.753232	Rab5b
NM_013931	0.000357265	0.00118039	0.438444	Mapk8ip3
NM_013562	0.00035766	0.00118153	-0.747088	Ifrd1
NM_029825	0.000357848	0.00118198	0.356755	Scfd1
NM_021303	0.000358041	0.00118246	-0.921626	Noc2l
NM_009691	0.000358194	0.00118279	-0.315137	Aplp2
NR_027510	0.000359156	0.00118581	-0.535799	Lrrc57
NM_148926	0.000359296	0.0011861	-0.267416	Zfand3
NM_011665	0.000359989	0.00118822	-0.246947	Ube2i
NM_001177806	0.000360408	0.00118944	0.520055	Eif2ak4
NM_001081326	0.000361	0.00119122	-0.360627	Agl
NR_038091	0.00036137	0.00119228	0.3273	Morf4l1-ps1
NM_023647	0.000361951	0.00119403	-0.428708	Nipa2
NM_178726	0.000362316	0.00119506	-0.593952	Ppm1l
NM_001033227	0.000362379	0.0011951	1.92487	Slc5a10
NM_001199043	0.000363278	0.0011979	0.409528	Lgals8
NM_008872	0.000363528	0.00119843	0.725893	Plat
NM_001113213	0.000363592	0.00119843	-0.524834	Odf2
NM_001177659	0.000363592	0.00119843	-0.524834	Odf2
NM_030121	0.000364712	0.00120196	-0.37517	Asb8
NM_001270503	0.000365177	0.00120332	1.33543	Plac9b
NM_001033630	0.000365889	0.0012055	-0.517905	2310061I04Rik
NM_019831	0.000366012	0.00120573	0.743189	Zmym3
NM_001167887	0.000366075	0.00120577	0.561554	Suv420h1
NM_201357	0.000367136	0.0012091	0.404421	Tssc1
NM_139295	0.000368113	0.00121215	-0.279293	Mcfd2
NM_138677	0.000368376	0.00121284	-0.406822	Edem1
NM_007887	0.000368564	0.00121329	-1.88235	Usp17la
NM_001160038	0.000369101	0.00121489	-0.379199	Ndufs1
NM_001033929	0.000369369	0.0012156	-1.12904	Thnsl2
NM_026483	0.000370225	0.00121825	-0.562601	Mphosph10
NM_007637	0.00037074	0.00121953	-0.284847	Cct5
NM_023913	0.000370751	0.00121953	-0.733341	Ern1
NM_009144	0.000370769	0.00121953	1.10324	Sfrp2
NM_001102456	0.000370927	0.00121988	-0.314019	Aplp2
NM_007510	0.000371936	0.00122302	-0.467824	Atp6v1e1
NM_026321	0.000373023	0.00122643	0.944271	Fam174a
NM_133733	0.00037338	0.00122743	0.851974	Clmp
NM_001122830	0.000374755	0.00123178	0.382969	Klhl26
NM_001290997	0.000374879	0.00123184	1.72605	Sema6d
NM_199239	0.000374879	0.00123184	1.72605	Sema6d
NM_001001985	0.000375899	0.00123502	1.90851	Nat8l
NM_001167885	0.000376852	0.00123798	0.559054	Suv420h1
NM_001039532	0.000377263	0.00123916	1.3711	Zfp784
NM_001177379	0.00037737	0.00123934	0.861131	Cpeb2
NM_001168571	0.000378773	0.00124377	0.44733	Ctps2
NM_130864	0.000378842	0.00124382	0.475809	Acaa1a
NM_001164625	0.000379005	0.00124419	-0.654808	Cdpf1
NM_001281975	0.000379151	0.00124449	0.754263	Ankrd10
NR_102717	0.000379901	0.00124678	0.422082	Rad51d
NM_001291055	0.000380306	0.00124794	0.405115	Lgals8
NM_133655	0.000380462	0.00124827	0.546867	Cd81
NM_001285412	0.000382314	0.00125417	0.299359	Calu
NM_009626	0.000383543	0.00125803	-0.61673	Adh7
NM_007592	0.000384017	0.00125941	-1.91057	Car8
NM_001284195	0.000384193	0.00125964	-0.449727	Srsf10
NM_001080387	0.000384193	0.00125964	-0.449727	Srsf10
NM_008794	0.000384637	0.00126092	0.35478	Pcsk7
NM_023117	0.000384777	0.0012612	0.421819	Cdc25b
NM_001146047	0.000385438	0.00126319	0.425665	Lrrc49
NM_001271388	0.000385734	0.00126398	0.906934	Ankra2
NR_027699	0.000386035	0.0012648	-0.876019	Serp2
NM_025296	0.000387068	0.001268	0.431914	Ciao1
NM_025757	0.000387175	0.00126817	0.538175	Gid4
NM_030016	0.000388082	0.00127097	-0.449193	Trmt13
NM_009120	0.000388561	0.00127236	0.335337	Sar1a
NM_172591	0.000389627	0.00127567	0.621675	Fcho2
NM_001252616	0.00039004	0.00127685	0.481702	Fut8
NM_172540	0.00039052	0.00127824	0.683661	Trmt2b
NM_026819	0.000392653	0.00128505	0.286306	Dhrs1
NR_131933	0.000393414	0.00128736	-1.90782	D5Ertd615e
NM_201518	0.000395538	0.00129413	1.12251	Flrt2
NM_001289679	0.000395967	0.00129535	-1.21199	Arntl2
NM_013549	0.000397297	0.00129952	1.26776	Hist2h2aa1
NR_027659	0.000397474	0.00129992	-1.85856	Gm8883
NM_001205181	0.000398556	0.00130328	0.693307	Abhd4
NM_001281974	0.000399572	0.00130642	0.745915	Ankrd10
NM_013519	0.000399709	0.00130668	0.867124	Foxc2
NM_178793	0.000399786	0.00130676	1.80242	Ccbe1
NM_028543	0.000399978	0.0013072	1.05019	Zfp763
NM_001289438	0.000400188	0.00130771	-0.397005	Kansl2
NM_001081381	0.00040055	0.00130871	-0.304392	Elp6
NM_009951	0.000401453	0.00131148	-0.981507	Igf2bp1
NR_040293	0.000401672	0.00131201	-1.89033	2310040G24Rik
NM_001177849	0.000402536	0.00131465	-0.263967	Asph
NM_020005	0.000403533	0.00131772	0.733027	Kat2b
NM_001160040	0.000405961	0.00132547	-0.376838	Ndufs1
NM_001285885	0.000407003	0.00132869	-0.893319	Zmym6
NR_028421	0.000407886	0.00133138	1.17185	D430020J02Rik
NM_001080742	0.00040795	0.00133141	-0.781993	Vamp5
NM_017478	0.00041028	0.00133883	0.377975	Copg2
NM_001130479	0.000410598	0.00133968	0.755509	Nucb2
NR_027380	0.000411114	0.00134118	0.600153	Gm3219
NM_001167994	0.000411172	0.00134118	0.679909	Trmt2b
NM_013733	0.000411412	0.00134178	-0.712925	Chaf1a
NR_015471	0.000411718	0.00134259	1.59875	3830408C21Rik
NM_016772	0.000412323	0.00134437	0.507694	Ech1
NM_016747	0.000413351	0.00134754	0.817261	Dlg3
NM_001195390	0.000413794	0.0013488	-0.326021	Commd7
NM_172309	0.000414032	0.0013492	-1.21931	Arntl2
NM_001289680	0.000414032	0.0013492	-1.21931	Arntl2
NM_021392	0.000414267	0.00134978	0.662271	Ap4m1
NM_027514	0.000415264	0.00135284	-1.64592	Pvr
NM_001081150	0.00041565	0.00135391	-0.885285	Lonrf1
NM_009143	0.000417275	0.00135902	0.862572	Sdf2
NM_001163447	0.00041734	0.00135904	0.435668	Mapk8ip3
NM_172590	0.000418865	0.00136382	0.341261	Wdr41
NM_001290719	0.00042079	0.0013699	1.89462	Sytl4
NM_001079902	0.000421821	0.00137306	-0.846968	Repin1
NM_176785	0.000422809	0.00137609	-0.610738	Hps6
NM_025707	0.000423458	0.00137801	0.870199	Klhl28
NM_027143	0.000423549	0.00137812	0.637366	Khnyn
NM_028315	0.000423625	0.00137817	-0.83071	Dis3
NM_134013	0.000423766	0.00137844	-0.416412	Psme4
NM_010938	0.000425764	0.00138475	-0.452044	Nrf1
NM_001290398	0.00042613	0.00138575	-0.601211	Cstf2
NM_001176528	0.00042643	0.00138653	0.718964	Rara
NM_001166507	0.000426655	0.00138707	-0.362673	Sec14l1
NM_001079901	0.000427164	0.00138853	-0.846147	Repin1
NM_009191	0.00042727	0.00138869	-0.766389	Clpb
NM_019834	0.000427617	0.00138962	0.312881	Git2
NM_011763	0.000427718	0.00138976	0.667577	Zfp9
NM_001291778	0.000428058	0.00139067	-0.339899	Map2k7
NM_026987	0.000428887	0.00139317	-0.308614	Dhx16
NM_178212	0.000429088	0.00139363	1.24524	Hist2h2aa2
NM_001164226	0.000429167	0.0013937	-0.450807	Nrf1
NM_177829	0.000429558	0.00139477	-1.51163	Spink10
NM_001252629	0.000430322	0.00139706	-0.463183	Smn1
NM_028126	0.000430597	0.00139776	-0.370998	Strada
NM_054081	0.000432529	0.00140384	0.432396	Mta1
NM_178413	0.00043277	0.00140443	-1.12616	Thnsl2
NM_001291818	0.00043333	0.00140605	0.517898	Rhbdf1
NM_023343	0.000434004	0.00140805	0.315394	Ilkap
NM_133714	0.000434894	0.00141074	-0.39271	Kansl2
NM_133676	0.000435265	0.00141175	0.766892	Osgep
NM_133196	0.000435388	0.00141195	-0.604352	Cstf2
NM_001277938	0.000435942	0.00141355	0.419914	Rad51d
NM_001113351	0.00043639	0.00141481	-0.784019	Synj2
NM_001291890	0.000436467	0.00141487	0.873543	Adam19
NM_022889	0.000437826	0.00141903	-0.434459	Pes1
NM_198420	0.000437872	0.00141903	-0.642843	Arhgap39
NM_026791	0.000438521	0.00142094	0.670445	Fbxw9
NM_029364	0.000438884	0.00142192	-0.320589	Gns
NR_120376	0.000441324	0.00142943	-0.238278	Adam17
NM_009615	0.000441324	0.00142943	-0.238278	Adam17
NM_207206	0.000441519	0.00142986	-0.622	Lpcat4
NR_030704	0.00044182	0.00143064	-1.71249	Snord55
NM_001025371	0.000442394	0.0014323	0.746338	Serinc4
NM_172758	0.000443199	0.00143471	0.489076	Slc38a7
NM_018886	0.000443384	0.00143511	0.405162	Lgals8
NM_177333	0.000444873	0.00143974	0.343417	Exoc3
NM_001025259	0.000445576	0.00144102	1.85116	Mbp
NM_001025258	0.000445576	0.00144102	1.85116	Mbp
NM_001025255	0.000445576	0.00144102	1.85116	Mbp
NM_001025256	0.000445576	0.00144102	1.85116	Mbp
NM_001025251	0.000445576	0.00144102	1.85116	Mbp
NM_001291871	0.000445698	0.00144122	-0.238278	Adam17
NM_133900	0.000445787	0.00144131	-0.357558	Psph
NM_207301	0.000446719	0.00144412	0.629924	Wrb
NM_001277266	0.000447002	0.00144484	-0.238278	Adam17
NM_025295	0.000447139	0.00144508	0.962644	Btd
NM_008812	0.000447413	0.00144577	-1.80804	Padi2
NM_001146057	0.00044989	0.00145358	-0.303669	Acot7
NM_023625	0.000450715	0.00145604	-0.296256	Plbd2
NM_001252568	0.000452087	0.00146027	1.3283	Phyhd1
NM_001164255	0.000452612	0.00146177	0.299781	Tpm1
NM_011959	0.000453603	0.00146477	-0.374743	Orc5
NM_138679	0.000453696	0.00146487	0.422342	Ash1l
NM_175113	0.000455943	0.00147192	-0.820538	Trmt6
NM_001289437	0.00045639	0.00147316	-0.393436	Kansl2
NM_001199308_2	0.000456574	0.00147355	1.19606	Gm14440
NM_212468	0.000457633	0.00147677	-0.371804	Ssbp1
NM_027830	0.000458104	0.00147809	-0.518782	Mcm9
NM_011300	0.000460188	0.00148461	-0.354285	Rps7
NM_130889	0.000460672	0.00148596	-0.276522	Anp32b
NM_145688	0.000461347	0.00148794	1.89039	Cep112
NM_001253703	0.000462142	0.0014903	0.674823	St7l
NM_177727	0.000462373	0.00149084	-0.496625	Lsm14b
NM_134058	0.000462617	0.00149142	-0.517581	Pelo
NM_027318	0.000463622	0.00149446	-0.261103	Znhit1
NM_029485	0.000465475	0.00150022	0.723576	Spata24
NM_012032	0.000465634	0.00150053	0.617663	Serinc3
NM_016845	0.000466589	0.0015034	1.81214	Acrbp
NM_078478	0.000467099	0.00150484	-0.21464	Ghitm
NM_177082	0.000467289	0.00150525	-1.86084	Sp8
NM_001163703	0.000467556	0.00150575	-0.461391	Dcun1d3
NM_026486	0.000467574	0.00150575	0.707966	Tctn2
NM_001011721	0.000467926	0.00150647	-1.87574	Olfr102
NM_207673	0.000467926	0.00150647	-1.87574	Olfr100
NR_033573	0.000468146	0.00150698	0.984159	4930512B01Rik
NM_001252571	0.000468371	0.0015075	1.32758	Phyhd1
NM_001081189	0.00046905	0.00150948	-0.53031	Uprt
NM_001164274	0.000470013	0.00151237	-0.541381	Mga
NM_133971	0.000470254	0.00151293	0.75294	Ankrd10
NM_007573	0.000470799	0.00151448	-0.325285	C1qbp
NR_033215	0.000471733	0.00151728	0.937264	3000002C10Rik
NM_023507	0.000472367	0.00151911	0.548587	Ercc6l2
NM_153162	0.000472869	0.00152031	-0.914908	Txnrd3
NM_001178058	0.000472869	0.00152031	-0.914908	Txnrd3
NM_146045	0.000473535	0.00152224	0.572611	B4galt7
NM_001127340	0.00047532	0.00152777	1.81381	Acrbp
NM_001164248	0.000475994	0.00152973	0.294308	Tpm1
NM_011083	0.000478232	0.00153671	0.339098	Pik3c2a
NM_001081255	0.000478612	0.00153754	0.326414	Lrch3
NM_181750	0.000478619	0.00153754	-0.334704	R3hdm1
NM_019818	0.000479569	0.00154038	-0.250112	Timm22
NM_177663	0.000479725	0.00154067	-0.39666	Isg20l2
NM_001198809	0.000481681	0.00154674	1.34199	Sfmbt2
NM_001199308	0.00048265	0.00154964	1.21338	Gm14440
NM_028081	0.000485252	0.00155778	-0.545009	Lrif1
NM_027490	0.000485549	0.00155852	-0.483214	Dcp2
NM_134129	0.000486769	0.00156223	-0.256131	Prpf19
NM_001127348	0.000487314	0.00156369	-0.562794	Snx10
NM_025606	0.000487359	0.00156369	-0.504647	Mrpl16
NM_001077360	0.000488335	0.00156661	0.31601	Git2
NR_002846	0.000488568	0.00156715	1.78838	Nespas
NM_001289439	0.000490185	0.00157212	-0.389663	Kansl2
NM_172771	0.000490452	0.00157276	-0.814443	Dmxl2
NM_145396	0.00049183	0.00157696	-0.77103	Tbl3
NM_008628	0.000492342	0.00157839	0.440707	Msh2
NM_001253755	0.000492796	0.00157963	0.371577	Tdrd3
NM_001271017	0.000494287	0.00158419	-0.229924	Ube2w
NM_146186	0.000494353	0.00158419	-0.968781	Wdr62
NM_001145979	0.000494617	0.00158482	-0.589159	Gtpbp2
NM_133805	0.000495374	0.00158703	-0.356033	Cops8
NM_026796	0.000495844	0.00158832	-0.348193	Smyd2
NM_007598	0.000496383	0.00158983	-0.200043	Cap1
NM_001136471	0.000498527	0.00159648	-0.644283	Ccdc9
NM_146141	0.0004992	0.00159842	0.272497	Ppa2
NM_028446	0.000499885	0.00160039	0.686678	Trip11
NM_172963	0.000501837	0.00160642	-1.16603	Mtcl1
NM_001114098	0.000501934	0.00160652	-1.16603	Mtcl1
NM_173181	0.000504858	0.00161566	0.95476	Zc2hc1a
NM_172870	0.000504956	0.00161569	0.64951	Bnc2
NM_001256117	0.000505006	0.00161569	0.267412	Sun1
NM_010141	0.00050614	0.0016191	1.41082	Epha7
NM_023312	0.000506294	0.00161937	0.364216	Ndufa13
NM_001081176	0.000507047	0.00162156	-0.909536	Polr3g
NM_001290434	0.000507215	0.00162188	1.4081	Epha7
NR_038172	0.000507324	0.001622	1.07427	4931403G20Rik
NM_018822	0.000507756	0.00162317	0.582175	Sgsh
NM_178364	0.000508229	0.00162446	0.656658	Zfp369
NM_009238	0.000508549	0.00162526	-0.46935	Sox4
NM_172397	0.000509328	0.00162753	0.350554	Limd2
NR_015538	0.000510766	0.0016319	-0.481973	Gm2518
NM_028358	0.000510993	0.0016324	-0.372655	Ssbp1
NM_001077359	0.000511075	0.00163244	0.315722	Git2
NM_027405	0.000511332	0.00163305	0.427487	Gpatch2l
NM_021715	0.000511786	0.00163427	1.55591	Chst7
NM_001002897	0.000512849	0.00163715	-1.79982	Atg9b
NM_001301067	0.000512866	0.00163715	-0.199746	Cap1
NM_207229_2	0.000512895	0.00163715	1.3653	Plac9a
NM_010117	0.000516754	0.00164924	0.5062	Rhbdf1
NM_028035	0.000517242	0.00165058	-0.560249	Snx10
NM_001081056	0.000517977	0.0016527	-0.338633	Xpot
NM_001162941	0.000518366	0.00165371	-0.341605	Mapre2
NM_178017	0.000518726	0.00165464	0.481561	Hmgxb4
NM_178674	0.000519659	0.00165739	-1.64487	Fbxl21
NM_019468	0.000519797	0.00165761	-0.606222	G6pd2
NM_001291057	0.000520297	0.00165897	0.411221	Lgals8
NM_022320	0.00052086	0.0016604	-1.82324	Gpr35
NM_145969	0.000520886	0.0016604	0.594448	Dennd6a
NM_001285887	0.000521595	0.00166244	-0.927334	Zmym6
NM_019581	0.000523684	0.00166887	-0.585496	Gtpbp2
NM_009895	0.000524121	0.00167004	1.63379	Cish
NR_033496	0.000525031	0.00167271	-0.907663	Lrp8
NM_007834	0.000526309	0.00167656	0.486626	Dscr3
NM_010118	0.000526464	0.00167682	1.65805	Egr2
NM_001267707	0.000527659	0.0016804	-1.56731	Slco1a5
NR_027953	0.000527977	0.00168119	1.27958	Trmt61b
NM_001162942	0.000528328	0.00168208	-0.342131	Mapre2
NM_011523	0.000528863	0.00168355	-0.771582	Synj2
NM_001033960	0.000529341	0.00168485	0.435793	Rabgap1
NM_138745	0.000529553	0.00168529	-0.662982	Mthfd1
NM_001289592	0.000529722	0.0016856	-0.900692	Tmem173
NM_001289927	0.000530903	0.00168913	1.25906	Egr3
NM_001013769	0.000533028	0.00169566	1.06971	Rsl1
NM_001286757	0.000533209	0.00169601	-0.557148	Tiam2
NR_125891	0.000533924	0.00169806	-0.298923	Aup1
NR_110973	0.000534317	0.00169885	0.836852	Ranbp17
NM_023146	0.000534317	0.00169885	0.836852	Ranbp17
NM_018789	0.000535045	0.00170093	0.881901	Foxo4
NM_030686	0.000536606	0.00170549	-0.696169	Dhrs4
NM_028883	0.000536688	0.00170549	0.618817	Tldc1
NM_009606	0.000536767	0.00170549	1.2477	Acta1
NM_001272041	0.000536767	0.00170549	1.2477	Acta1
NM_178625	0.000538188	0.00170977	-0.570946	Tmem209
NM_001286758	0.000539543	0.00171384	-0.569829	Tiam2
NM_145964	0.000540902	0.00171793	-0.417266	Ap1ar
NM_007594	0.00054104	0.00171813	0.292602	Calu
NM_001001130	0.000541153	0.00171826	1.02945	Zfp85
NM_023750	0.000542812	0.0017233	0.623388	Zfp84
NM_001289440	0.000543246	0.00172444	-0.399747	Kansl2
NM_008704	0.00054342	0.00172476	-0.296801	Nme1
NM_183165	0.00054354	0.00172491	-0.5057	Pyroxd1
NR_045874	0.000544054	0.00172631	1.52018	Gm15413
NM_177815	0.000544455	0.00172735	0.46025	Rft1
NM_001256118	0.000546065	0.00173222	0.269415	Sun1
NM_001163449	0.000546534	0.00173348	0.430112	Mapk8ip3
NM_009457	0.000546784	0.00173403	-0.296674	Uba1
NM_029254	0.000546882	0.00173411	1.15684	Spdya
NM_133727	0.000549344	0.00174169	0.843395	Kptn
NM_001199352	0.000550135	0.00174396	1.83441	Pnck
NM_001165982	0.000550365	0.00174445	-0.712721	Dcaf17
NM_025831	0.000552928	0.00175234	0.852071	Pxdc1
NM_001005223	0.00055359	0.0017542	-0.481931	Znhit3
NM_001163450	0.00055367	0.00175422	0.429507	Mapk8ip3
NM_001177836	0.000555064	0.0017584	0.966202	Smox
NM_001289741	0.000556072	0.00176136	1.73979	Mturn
NM_007517	0.000556474	0.00176239	-0.297651	Aup1
NM_023721	0.000556849	0.00176334	-0.367991	Atp6v1d
NM_001163453	0.000557231	0.00176432	0.429496	Mapk8ip3
NM_001159610	0.000557645	0.00176525	-0.518145	Lrrc57
NM_001276316	0.000557676	0.00176525	-0.29662	Uba1
NM_153554	0.000558962	0.00176908	-0.256033	Aldh18a1
NM_001080926	0.000560344	0.00177322	-0.934361	Lrp8
NM_145991	0.000561896	0.00177789	-0.473642	Cdc73
NM_001291891	0.000564008	0.00178409	0.861697	Adam19
NM_009616	0.000564008	0.00178409	0.861697	Adam19
NM_029571	0.000565661	0.00178908	-0.698467	Kti12
NM_025657	0.000566688	0.00179209	-0.519541	Lrrc57
NM_029116	0.000568795	0.00179851	-1.74259	Kbtbd11
NM_029981	0.000569471	0.00180041	1.86943	Adamtsl2
NM_001122676	0.000570847	0.00180451	-0.774454	Zcchc2
NM_001252505	0.000571894	0.00180758	1.20034	St6gal1
NM_021899	0.000573755	0.00181322	0.448116	Foxj2
NM_001159630	0.000575997	0.00182006	-0.31423	Scmh1
NM_001100187	0.000576446	0.00182124	-0.98175	Cyp4f37
NM_001111304	0.000577144	0.0018232	-1.09406	Tbc1d9
NM_009676	0.000577328	0.00182353	-1.32988	Aox1
NM_028202	0.00057955	0.00183031	1.85818	Klhl40
NM_025511	0.000579807	0.00183087	0.869546	Cox20
NM_001110013	0.000581082	0.00183465	0.387966	Tmtc3
NM_019698	0.000581347	0.00183524	-0.255584	Aldh18a1
NM_001198791	0.000581842	0.00183656	-0.733282	Ak1
NM_207653	0.000581987	0.0018366	0.796908	Cflar
NM_029643	0.000582011	0.0018366	-0.531283	Slc52a2
NM_001243587	0.00058245	0.00183774	0.870282	Mif4gd
NM_026697	0.000582616	0.00183802	0.234659	Rab14
NM_028785	0.000583452	0.00184041	1.57246	Dock8
NM_009150	0.000583545	0.00184045	-1.86004	Selenbp1
NM_015792	0.000583952	0.00184149	0.675868	Fbxo18
NM_145933	0.000584587	0.00184325	1.18574	St6gal1
NM_013700	0.000585158	0.0018448	-0.27567	Usp5
NM_001165253	0.000586927	0.00185013	-0.241993	Ctage5
NM_001145034	0.000588072	0.00185349	-1.7336	Gm13889
NM_026617	0.000590602	0.00186112	-0.279052	Tmbim4
NM_023066	0.000590674	0.00186112	-0.261546	Asph
NM_184053	0.000590731	0.00186112	0.286087	Calu
NM_001252218	0.000591107	0.00186206	-0.432697	Rpl31
NM_144538	0.000591498	0.00186304	1.40284	Rab3il1
NM_009779	0.000592762	0.00186677	1.84462	C3ar1
NM_001198790	0.000593881	0.00187005	-0.732446	Ak1
NM_001198792	0.000594393	0.00187141	-0.732442	Ak1
NM_001177985	0.000595587	0.00187492	0.707632	Zmym3
NM_001114097	0.000596282	0.00187685	0.542894	Smarcc2
NM_011663	0.000596643	0.00187774	1.16477	Zrsr1
NM_001276317	0.000599931	0.00188783	-0.294322	Uba1
NM_134139	0.000600779	0.00189025	-0.471614	Wdr74
NM_178926	0.000601718	0.00189295	1.10957	Vmac
NM_001081309	0.000602978	0.00189666	0.408579	Pik3r4
NM_013625	0.000603409	0.00189776	0.208227	Pafah1b1
NM_030257	0.000604294	0.0019002	0.562261	Lysmd3
NM_001146024	0.000604344	0.0019002	0.582082	Zfp444
NM_011943	0.00060565	0.00190405	0.929116	Map2k6
NM_026565	0.000606208	0.00190555	0.498361	Apool
NM_001104529	0.000606444	0.00190578	-1.8028	Gpr35
NM_001271766	0.000606444	0.00190578	-1.8028	Gpr35
NM_172700	0.000606591	0.00190599	-0.365765	Zmpste24
NM_008675	0.000607166	0.00190754	0.79425	Nbl1
NM_001079904	0.000607304	0.00190772	-0.833671	Repin1
NM_009483	0.000609321	0.0019138	0.385983	Kdm6a
NR_038173	0.000609522	0.00191418	1.0598	4931403G20Rik
NR_102718	0.000610099	0.00191548	0.414038	Rad51d
NM_011235	0.000610099	0.00191548	0.414038	Rad51d
NM_001102455	0.000611712	0.00192029	-0.299972	Aplp2
NM_001252448	0.000611945	0.00192076	-0.359231	Strada
NM_177226	0.000612863	0.00192339	0.926472	Zfp629
NM_001256131	0.000613491	0.0019251	-0.403055	Nipa2
NM_198656	0.000614186	0.00192677	1.82188	Cdh26
NM_019444	0.000614188	0.00192677	-1.56493	Ramp2
NM_001079903	0.000615872	0.0019318	-0.832844	Repin1
NM_001172093	0.000616586	0.00193378	0.560511	Depdc1a
NM_009842	0.000618266	0.00193879	0.283738	Cd151
NM_145711	0.000618975	0.00194076	1.51249	Tox
NM_175095	0.000619375	0.00194175	-0.303497	Commd2
NM_145616	0.000619966	0.00194314	0.403556	Lrrc49
NM_001284506	0.000619984	0.00194314	-0.19691	Plxnb2
NM_018737	0.000620242	0.0019437	0.42983	Ctps2
NM_001136085	0.000621005	0.00194583	-0.291039	Uba1
NR_111899	0.000622246	0.00194946	0.486155	Tpd52l2
NM_001310444	0.000623257	0.00195236	0.385978	Kdm6a
NR_102720	0.000623579	0.00195311	0.413805	Rad51d
NM_133983	0.000625268	0.00195814	0.386895	Cd276
NM_001199677	0.000625658	0.0019591	1.01816	Vps37d
NM_026439	0.000632849	0.00198136	1.09741	Ccdc80
NR_033474	0.000633775	0.00198399	1.80907	2810433D01Rik
NM_053268	0.000634178	0.00198479	1.12485	Rasa2
NR_073122	0.0006342	0.00198479	-0.231697	Ube2w
NM_001291189	0.000634778	0.00198634	1.81864	Cdh26
NM_001168569	0.000636652	0.00199194	0.436437	Ctps2
NM_023858	0.000636852	0.0019923	0.288305	Mtmr2
NR_045746	0.000638808	0.00199815	-0.742705	Gm10865
NM_001109040	0.000639504	0.00200006	-0.843784	Kif21a
NM_183261	0.000640224	0.00200205	0.502789	Nr2f2
NM_172726	0.000641977	0.00200726	-0.868174	E130309D02Rik
NR_027505	0.000644258	0.00201413	-0.526887	Rnf126
NM_001163451	0.000644415	0.00201435	0.426675	Mapk8ip3
NM_008617	0.000645578	0.00201772	-0.279728	Mdh2
NR_104289	0.000649095	0.00202844	-0.313627	Rnf41
NM_028022	0.000649975	0.00203092	-0.68293	Gatsl3
NR_033802	0.000651727	0.00203613	-0.366405	Faap20
NM_024478	0.000652347	0.00203779	-0.239326	Grpel1
NR_104290	0.000652503	0.00203801	-0.32974	Rnf41
NM_010512	0.000653996	0.00204213	1.49296	Igf1
NM_001111275	0.000653996	0.00204213	1.49296	Igf1
NR_015524	0.000654511	0.00204347	0.996979	Cep83os
NM_010658	0.000657771	0.00205338	-1.62947	Mafb
NM_177368	0.000658712	0.00205604	1.70039	Tmtc2
NM_001159521	0.000659563	0.00205842	-0.195255	Plxnb2
NM_172966	0.000659926	0.00205928	1.73229	Sh3rf2
NM_026892	0.000660034	0.00205935	0.335906	Eif1b
NM_010363	0.000660435	0.00206033	0.369206	Gstz1
NM_175136	0.000660634	0.00206067	1.5819	Rnf122
NM_001111276	0.000660872	0.00206087	1.49242	Igf1
NM_001111274	0.000660872	0.00206087	1.49242	Igf1
NM_001081293	0.000661572	0.00206259	0.438065	Rprd2
NM_172926	0.000661597	0.00206259	0.839433	Snx14
NM_001293641	0.000662006	0.00206359	0.267373	Ppa2
NM_001285503	0.00066394	0.00206934	0.304248	Nde1
NM_001168568	0.000667751	0.00208094	0.438635	Ctps2
NM_001142924	0.00066888	0.00208419	0.830774	Tcf7l2
NM_001272055	0.000669542	0.00208597	0.431706	Numb
NM_001146046	0.00067089	0.0020899	0.403139	Lrrc49
NM_198302	0.000673176	0.00209674	1.83382	Rbm11
NM_001177778	0.000674268	0.00209986	0.794376	Dlg3
NM_030248	0.000676567	0.00210675	0.52531	Cdk5rap3
NM_026438	0.000677433	0.00210916	-0.448743	Ppa1
NM_001293805	0.000677768	0.00210992	0.837766	Cflar
NM_026114	0.000678614	0.00211228	-0.343157	Eif2s1
NM_001289517	0.00067889	0.00211286	0.267602	Anapc5
NR_037956	0.000679847	0.00211556	-0.675181	1190002F15Rik
NM_001205312	0.000680208	0.0021164	0.65838	Tyk2
NM_023537	0.000681947	0.00212153	-1.19711	Rab3b
NM_152807	0.000683278	0.00212533	-0.614084	Ccdc137
NM_016972	0.000683349	0.00212533	-1.82844	Slc7a8
NM_013720	0.000686469	0.00213475	-0.528949	Mga
NR_040435	0.000688416	0.00214052	-0.623076	E130218I03Rik
NM_175692	0.000688692	0.0021411	-1.81649	Snhg11
NM_026213	0.000689589	0.00214361	0.486213	Ttc33
NM_024201	0.000690512	0.00214603	0.335961	Ccdc127
NM_144875	0.000690551	0.00214603	-1.01157	Rab29
NM_001170643	0.000692086	0.00215052	1.81495	Rnf144b
NM_001290402	0.000692523	0.00215159	0.79344	Dlg3
NM_147221	0.000693763	0.00215516	0.792627	Glis1
NM_175537	0.00069399	0.00215558	-0.537583	Zbtb38
NM_017467	0.000694654	0.00215736	0.685397	Zfp316
NM_001001178	0.000695049	0.0021583	1.69174	Ccdc148
NM_198160	0.000696336	0.00216201	0.546161	Smarcc2
NM_013719	0.000698237	0.00216763	0.50603	Eif2ak4
NM_008681	0.000699088	0.00216999	-0.560826	Ndrg1
NM_010181	0.000699319	0.00217041	1.37022	Fbn2
NM_013659	0.000700508	0.00217382	-0.546748	Sema4b
NM_001293804	0.000701115	0.00217541	0.823391	Cflar
NM_001128086	0.000701697	0.00217694	1.81133	Anks1b
NM_001114096	0.000702715	0.00217981	0.545549	Smarcc2
NM_001168659	0.000703649	0.00218242	0.336105	Ccdc127
NM_010107	0.00070418	0.00218377	0.900628	Efna1
NM_007532	0.000704528	0.00218457	-0.440403	Bcat1
NM_177289	0.000706266	0.00218967	1.59322	Cbfa2t3
NM_138607	0.000707743	0.00219396	-0.570447	Fam50a
NM_001033534	0.000708058	0.00219459	0.512009	Layn
NM_175001	0.000708133	0.00219459	-0.386915	Mrpl22
NM_177385	0.000708291	0.00219479	1.28456	Cntln
NM_007459	0.000709072	0.00219692	-0.377611	Ap2a2
NM_026684	0.000709332	0.00219743	-0.358515	Ndufb10
NM_001159910	0.000711119	0.00220268	-0.806706	Ccdc85c
NM_010482	0.000711234	0.00220275	1.80644	Htr1b
NM_001308227	0.000711543	0.00220341	0.357765	Dnajb1
NM_026442	0.000712681	0.00220665	0.594218	Cmc1
NM_138749	0.000714459	0.00221186	-0.195066	Plxnb2
NM_001042491	0.000715114	0.0022136	0.266391	Anapc5
NM_001272070	0.000716555	0.00221776	0.61757	Abhd10
NM_001284270	0.000716647	0.00221776	-1.01142	Tmem201
NM_001142963	0.000718457	0.00222307	0.669755	Gm10778
NM_012031	0.000719261	0.00222527	-1.30308	Spag1
NM_026748	0.000720812	0.00222977	-0.768277	Ints1
NM_001079905	0.000721041	0.00222993	-0.845312	Repin1
NM_018793	0.000721053	0.00222993	0.658402	Tyk2
NM_175099	0.000721424	0.00223079	-0.844523	Repin1
NM_172883	0.000723936	0.00223826	-1.78278	Mfsd7a
NM_013549_2	0.000724815	0.00224068	1.23695	Hist2h2aa1
NM_001163627	0.000724952	0.00224081	-1.72247	Fam151b
NM_001164252	0.000725436	0.00224201	0.27538	Tpm1
NM_001289681	0.000725928	0.00224324	-1.15839	Arntl2
NM_021515	0.000727828	0.00224882	-0.728151	Ak1
NM_178143	0.000730383	0.00225641	-0.878886	Prkaa2
NM_175185	0.000730916	0.00225777	0.441387	Hsdl1
NM_001111075	0.000731787	0.00226016	0.409669	Cdc25b
NM_001178059	0.000732438	0.00226158	-0.930445	Txnrd3
NM_001178060	0.000732438	0.00226158	-0.930445	Txnrd3
NM_016795	0.000732885	0.00226266	-0.843927	Srpk1
NM_001166474	0.000734025	0.00226588	1.10305	Vmac
NM_001081422	0.000734319	0.00226649	0.525765	Bod1l
NM_001024468	0.000738861	0.00228021	-0.437006	Bcat1
NM_001252506	0.000739751	0.00228266	1.19365	St6gal1
NM_001177302	0.000742124	0.00228968	0.638556	Rara
NM_001289520	0.000743346	0.00229315	0.26493	Anapc5
NM_001159602	0.000743675	0.00229387	-1.81236	Tmem8c
NM_025998	0.000744976	0.00229758	-0.616769	Nkain1
NM_007399	0.000746194	0.00230103	0.404565	Adam10
NM_010110	0.000746427	0.00230145	0.657522	Efnb1
NM_028892	0.000750386	0.00231335	-0.718688	Spag17
NM_153574	0.000754041	0.00232432	-1.58679	Fam13a
NM_019963	0.000755475	0.00232813	1.05051	Stat2
NM_178212_2	0.000755477	0.00232813	1.22135	Hist2h2aa2
NM_172716	0.000755797	0.00232882	0.348721	Pcgf3
NM_001290728	0.000756631	0.00233078	-1.69924	Sytl5
NM_177704	0.000756631	0.00233078	-1.69924	Sytl5
NM_001253843	0.000756804	0.002331	-0.252381	Prpf19
NM_001127349	0.000757135	0.00233172	-0.54549	Snx10
NM_001301649	0.000757838	0.00233358	-0.290619	Aup1
NM_178743	0.000759979	0.00233986	0.939737	Slc26a11
NM_013754	0.000761121	0.00234307	-1.40954	Insl6
NM_001177835	0.000761606	0.00234426	0.88195	Smox
NM_001033318	0.000762081	0.00234542	0.6022	Cog7
NM_008606	0.00076291	0.00234766	0.872574	Mmp11
NR_110958	0.000763487	0.00234913	-0.728254	Zfp428
NM_010949	0.000763773	0.0023497	0.423312	Numb
NM_001004155	0.000764767	0.00235245	1.29728	9930012K11Rik
NM_011530	0.000765779	0.0023551	1.23951	Tap2
NM_012040	0.000765928	0.0023551	1.78753	Pnck
NM_001199351	0.000765928	0.0023551	1.78753	Pnck
NM_001112735	0.000766963	0.00235797	1.29721	9930012K11Rik
NM_134138	0.000767497	0.00235931	-0.270636	Psmg2
NM_028261	0.000768156	0.00236103	-0.885993	Tmem173
NM_007528	0.000768501	0.00236178	-1.76634	Bcl6b
NM_001291859	0.000771688	0.00237126	-0.285242	Rhoc
NM_024177	0.000772394	0.00237312	-0.417436	Mrpl38
NM_009024	0.000774225	0.00237844	0.638426	Rara
NM_178795	0.000776267	0.0023844	-0.548325	Ppip5k1
NM_001253759	0.00077674	0.00238528	1.45801	Enox1
NM_025531	0.000776755	0.00238528	-0.466187	Slmo2
NM_001113518	0.000777497	0.00238724	0.516777	Arhgef7
NM_001271392	0.000777646	0.00238739	0.829949	Ankra2
NM_001109042	0.000778114	0.00238851	-0.83615	Kif21a
NM_001190984	0.000778375	0.00238901	-0.286662	Lancl1
NM_029406	0.000779627	0.00239254	-0.328234	Pih1d1
NM_001083927	0.000780486	0.00239486	0.560995	Tle3
NM_017402	0.000781058	0.0023963	0.516768	Arhgef7
NM_001177773	0.000782233	0.00239959	-0.429588	Fbxw7
NR_045783	0.000783282	0.00240219	0.9689	Gm10814
NM_009389	0.000783282	0.00240219	0.55983	Tle3
NM_001177398	0.000783673	0.00240276	1.79574	Anks1b
NM_181398	0.000783673	0.00240276	1.79574	Anks1b
NM_001146073	0.000784628	0.00240538	0.752982	Hexdc
NM_009874	0.000785754	0.00240851	0.44846	Cdk7
NM_146122	0.000789326	0.00241915	0.468566	Dennd1a
NM_138654	0.00079012	0.00242127	1.81432	Sugct
NM_016705	0.000793809	0.00243225	-0.835643	Kif21a
NM_021295	0.000794878	0.00243521	-0.286538	Lancl1
NM_010288	0.000796452	0.00243972	0.269699	Gja1
NM_011247	0.000796783	0.00244041	-0.502863	Rbbp6
NM_001244617	0.000797247	0.00244134	0.77165	B4galnt1
NM_013494	0.000797294	0.00244134	0.358267	Cpe
NM_001100596	0.000798977	0.00244586	1.07786	Gm2002
NM_010550	0.000798977	0.00244586	1.07786	Il11ra2
NM_025613	0.000800314	0.00244964	0.582907	Eid1
NM_001177303	0.000800582	0.00245014	0.652005	Rara
NM_001109041	0.000801342	0.00245214	-0.836276	Kif21a
NM_001136075	0.000801458	0.00245218	0.42275	Numb
NM_011189	0.000802574	0.00245528	0.706341	Psme1
NM_001109873	0.000803605	0.00245787	1.58294	Cbfa2t3
NM_181796	0.000803632	0.00245787	-0.393768	Gstp2
NM_001083928	0.000805832	0.00246428	0.557821	Tle3
NM_001039657	0.00080776	0.00246986	1.78543	Mtl5
NM_177591	0.000809134	0.00247374	1.25244	Igsf1
NM_001145959	0.000810039	0.00247618	-1.06922	Ndrg2
NM_173430	0.000810989	0.00247865	0.647495	Fkrp
NM_007484	0.000811057	0.00247865	-0.282479	Rhoc
NM_026177	0.000813478	0.00248573	0.278335	Gpalpp1
NM_018761	0.000814325	0.00248799	0.470854	Ctnnal1
NM_001252556	0.00081498	0.00248967	0.369672	Gstz1
NR_004447	0.000817935	0.00249837	-0.63195	Gm5523
NM_001164237	0.000819762	0.00250363	-0.308496	Rnf41
NM_013864	0.000820914	0.00250682	-1.06898	Ndrg2
NM_138952	0.000821259	0.00250755	-0.580907	Ripk2
NM_153596	0.000822353	0.00251056	0.80347	Tmem17
NM_011989	0.000822776	0.00251153	-0.440868	Slc27a4
NM_026017	0.000823808	0.00251435	0.230408	Ctdnep1
NM_133726	0.000826887	0.00252343	-0.276327	St13
NM_001085355	0.000827091	0.00252372	-0.450141	Arid1b
NM_001285810	0.000829526	0.00253049	0.578202	Dtna
NM_001285817	0.000829526	0.00253049	0.578202	Dtna
NM_130882	0.000832009	0.00253774	1.15131	Cyp4f13
NM_010633	0.000833339	0.00254147	-0.750563	Uhmk1
NM_146258	0.000833519	0.00254169	-1.03346	Stard13
NM_001304432	0.000834651	0.00254481	-0.439965	Eif4g1
NM_027733	0.000835868	0.00254819	0.708598	Spata24
NM_182939	0.000836317	0.00254923	-0.29246	Ppp4r2
NM_023317	0.000839577	0.00255883	0.301107	Nde1
NM_001033409	0.000840578	0.00256156	-1.31659	Lgr6
NM_007542	0.000841933	0.00256535	0.364907	Bgn
NM_001166408	0.000842719	0.00256741	-0.450074	Rai14
NM_017393	0.000843141	0.00256837	-0.329431	Clpp
NM_145941	0.000843873	0.00257027	-0.439283	Eif4g1
NM_011596	0.000845307	0.0025743	-0.284286	Atp6v0a2
NM_001168288	0.000847375	0.00258026	-0.630469	Arhgap39
NM_001277941	0.000850377	0.00258907	0.434042	Rad51d
NM_001004366	0.000850737	0.00258983	-1.46944	Scube3
NM_009510	0.000854203	0.00260005	-0.839858	Ezr
NM_028840	0.000854984	0.00260209	-0.34108	Armc1
NR_045354	0.000855328	0.0026028	-0.673503	4930483K19Rik
NM_001290759	0.000855678	0.00260352	0.420608	Tbc1d9b
NM_010501	0.000856123	0.00260435	1.27094	Ifit3
NM_007958	0.00085617	0.00260435	-0.274506	Smarcad1
NM_030597	0.00085687	0.00260614	-0.338403	Lsm2
NM_013912	0.00085735	0.00260715	-1.40828	Apln
NM_001113189	0.000857422	0.00260715	-0.174731	Fxr1
NM_010942	0.000858884	0.00261126	1.19921	Nsg1
NM_026232	0.000858999	0.00261127	-0.589014	Slc25a30
NM_018757	0.000859839	0.00261348	-0.505836	Nme6
NM_001167889	0.000860284	0.0026145	0.486027	Suv420h1
NM_001159318	0.000860897	0.00261569	0.699241	Il1rap
NM_001159317	0.000860897	0.00261569	0.699241	Il1rap
NM_026241	0.000863658	0.00262365	0.596597	Ankrd39
NM_199467	0.00086374	0.00262365	-1.07043	Mms22l
NM_019685	0.000864207	0.00262473	-0.457828	Ruvbl1
NM_001285808	0.000864845	0.00262633	0.578347	Dtna
NM_001037859	0.00086551	0.00262801	-1.69622	Csf1r
NR_037955	0.000867727	0.0026344	-0.665614	1190002F15Rik
NM_138592	0.00087121	0.00264463	-0.621362	Usp39
NM_001037812	0.000873444	0.00265107	0.50796	Tmem237
NM_201352	0.000874198	0.00265302	-0.995689	Gdpd5
NM_001164804	0.000875477	0.00265656	1.56848	Coro2a
NM_001109758	0.00087723	0.00266154	-1.78956	Bcan
NR_102719	0.000880949	0.00267247	0.407471	Rad51d
NM_001253817	0.000881362	0.00267338	-0.316376	Tmem184b
NM_019493	0.000883406	0.00267924	-1.76089	Btg4
NM_001204273	0.000883748	0.00267993	-0.337011	Lsm2
NM_009879	0.000884803	0.0026825	0.579013	Ift81
NM_172813	0.000884849	0.0026825	1.44654	Enox1
NM_028832	0.000884937	0.0026825	1.05144	Mterf2
NM_001109764	0.000886296	0.00268553	1.78461	Ctnna2
NM_009819	0.000886296	0.00268553	1.78461	Ctnna2
NM_145732	0.000886296	0.00268553	1.78461	Ctnna2
NM_001190846	0.000886395	0.00268553	0.707662	Kat2b
NM_172803	0.00088681	0.00268645	-1.07652	Dock4
NM_130861	0.000888906	0.00269245	-1.51175	Slco1a5
NM_008135	0.00089069	0.0026975	-0.381261	Slc6a9
NM_025887	0.000892068	0.00270133	0.304536	Rab5a
NR_033590	0.000892377	0.00270192	-1.40928	Gm8096
NM_001306178	0.00089253	0.00270203	0.379132	Scfd1
NM_001253770	0.000892861	0.00270269	-0.612964	Ssx2ip
NM_207650	0.000893431	0.00270407	0.58129	Dtna
NM_008300	0.000895414	0.00270972	-0.368623	Hspa4
NM_001163493	0.000895602	0.00270994	-1.03058	Stard13
NM_053244	0.000895834	0.00271029	1.77485	Kiss1r
NM_001033300	0.000896314	0.0027114	-0.525151	Gmps
NM_027162	0.000896868	0.00271273	0.871684	Mif4gd
NM_172132	0.000899286	0.00271969	-0.569793	Kdm4b
NM_177672	0.000901186	0.00272509	-0.976452	Tmem201
NR_104288	0.000902086	0.00272746	-0.307246	Rnf41
NM_144528	0.000902838	0.00272938	-0.51625	Rnf126
NM_181402	0.000903156	0.00272999	0.421352	Parp11
NM_001025103	0.000903552	0.00273084	1.72903	Cracr2b
NM_009116	0.000903841	0.00273136	0.930907	Prrx2
NM_001177396	0.000906223	0.00273821	1.77671	Anks1b
NM_001146174	0.000908641	0.00274516	-0.718168	Rangap1
NM_001024560	0.000909276	0.00274673	-1.62393	Snx32
NM_001289704	0.00091019	0.00274914	0.82718	Cflar
NM_153599	0.000911481	0.00275268	-0.782718	Cdk8
NM_007679	0.000914079	0.00276017	1.10106	Cebpd
NM_011603	0.000916547	0.00276727	-0.259436	Tbpl1
NR_015349	0.000916991	0.00276826	0.668713	Etohd2
NM_138744	0.000917952	0.0027708	-0.612011	Ssx2ip
NM_173379	0.000918222	0.00277126	-1.16486	P3h2
NM_030679	0.000918881	0.0027729	1.76813	Myh1
NM_001085421	0.000921149	0.00277915	-1.63952	Tspyl5
NM_026282	0.00092119	0.00277915	0.516123	Spc24
NM_011220	0.000921411	0.00277946	0.723177	Pts
NM_030114	0.000924826	0.00278905	-0.299655	Herc4
NM_026101	0.000924826	0.00278905	-0.299655	Herc4
NM_053122	0.000925105	0.00278919	0.942301	Immp2l
NM_001253819	0.00092511	0.00278919	-0.318045	Tmem184b
NM_198110	0.000926314	0.00279246	0.279768	Gnl3l
NM_001289591	0.000926622	0.00279303	-0.887013	Tmem173
NM_008718	0.000926966	0.00279371	-1.6765	Npas1
NM_010092	0.000927802	0.00279587	1.08077	Dyrk1b
NM_001159748	0.000928231	0.00279681	1.23405	Serpinb8
NM_001290760	0.000928686	0.00279782	0.418935	Tbc1d9b
NM_001289518	0.000930325	0.0028024	0.260831	Anapc5
NM_001128601	0.000930679	0.00280311	0.906998	Mthfsl
NM_176959	0.000934637	0.00281467	1.0056	Fbxl7
NM_011947	0.000934942	0.00281523	0.489038	Map3k3
NM_172608	0.000935926	0.00281783	-0.31762	Tmem184b
NM_001001981	0.000936724	0.00281987	-0.766317	Utp14b
NM_001100596_3	0.00093884	0.00282552	1.04455	Gm2002
NM_010550_4	0.00093884	0.00282552	1.04455	Il11ra2
NM_001253769	0.000940269	0.00282946	-0.613806	Ssx2ip
NM_028026	0.000940733	0.00283023	-0.591748	Wdr73
NM_011499	0.000940767	0.00283023	-0.327533	Strap
NM_001163470	0.000941543	0.00283221	0.754573	Trafd1
NM_011241	0.000942804	0.00283564	-0.717315	Rangap1
NM_027758	0.000943608	0.00283769	-1.06215	Tbc1d9
NM_175091	0.000944678	0.00284055	0.350243	Tnks
NM_010148	0.000945425	0.00284243	0.460306	Epn2
NM_001284273	0.000948327	0.00285079	-0.97961	Tmem201
NM_023040	0.000949148	0.0028529	-0.405056	Gfer
NM_016916	0.000951385	0.00285926	-0.347275	Blcap
NM_025695	0.000951781	0.00286008	0.256245	Smc6
NM_001168600	0.000954678	0.00286842	0.279849	Gnl3l
NM_007747	0.000955039	0.00286914	-0.248361	Cox5a
NM_133345	0.000957156	0.00287513	0.893653	Ing4
NM_013528	0.000958202	0.00287791	-0.288417	Gfpt1
NM_001290506	0.000958452	0.00287819	-0.56877	Mid1
NM_030690	0.000958541	0.00287819	-0.4471	Rai14
NR_102380	0.000959592	0.00288098	-0.235561	Adam17
NM_183297	0.000959733	0.00288103	-1.1941	Nxph4
NM_134103	0.000960213	0.00288211	0.719056	Il1rap
NM_001177320	0.00096128	0.00288494	-0.389602	Tfpi
NM_175115	0.000962355	0.0028878	0.368263	Ikzf5
NR_040436	0.000962549	0.00288802	-0.690503	E130218I03Rik
NM_026085	0.000963414	0.00289024	1.39613	Pbld2
NM_172275	0.0009641	0.00289193	0.753049	Trafd1
NM_008883	0.000965628	0.00289615	0.768415	Plxna3
NM_001081054	0.000969138	0.0029063	-0.702625	Qrsl1
NM_001291200	0.000969806	0.00290794	0.454873	Tpd52l2
NM_001253768	0.000970313	0.00290909	-0.61168	Ssx2ip
NM_028803	0.000970553	0.00290943	-0.532619	Gbe1
NM_001308183	0.000970684	0.00290946	0.509348	Cdk5rap3
NM_028316	0.00097266	0.00291501	0.559261	Zfp444
NM_021505	0.000973996	0.00291864	0.259697	Anapc5
NM_019821	0.000976237	0.00292498	-0.26697	Gltp
NM_008107	0.000978917	0.00293264	0.892115	Gdf1
NM_028015	0.000979981	0.00293543	-0.265549	Cers5
NM_001146223	0.000980096	0.00293543	-0.261338	Dpy30
NM_001252261	0.000981736	0.00293996	-0.305682	Npm1
NM_001110512	0.000984829	0.00294885	-0.452467	Mettl8
NM_028263	0.000985049	0.00294913	1.11313	Fgfbp3
NM_026472	0.000985443	0.00294994	-0.489937	Nifk
NM_134024	0.000986123	0.0029516	-0.515997	Tubg1
NM_001100596_4	0.000986987	0.0029531	1.04206	Gm2002
NM_010550_3	0.000986987	0.0029531	1.04206	Il11ra2
NM_025409	0.000987	0.0029531	0.360488	Ier3ip1
NR_023846	0.000988109	0.00295601	1.71376	Peg3os
NM_145421	0.000988225	0.00295601	0.200899	Abhd17a
NM_016692	0.000988407	0.00295618	-0.605014	Incenp
NM_001159544	0.000989528	0.00295916	0.614633	Frk
NM_001172561	0.000990207	0.00296056	-0.531819	Sphk2
NM_001163635	0.000990248	0.00296056	0.248259	Tnks2
NM_178893	0.00099076	0.00296171	1.57033	Coro2a
NM_029745	0.000991675	0.00296407	0.418198	Tbc1d9b
NM_011914	0.000992029	0.00296475	0.315917	Nelfa
NM_001285895	0.000994845	0.00297279	-1.76301	Calr4
NM_001001333	0.000995239	0.00297359	0.662297	Hexdc
NM_023402	0.000998062	0.00298134	-0.414976	Myl12b
NR_045010	0.000998087	0.00298134	-0.488908	Sfpq
NM_001195633	0.000998564	0.00298239	-0.761437	Epg5
NM_001024950	0.000998868	0.00298292	0.692886	Zfp563
NM_001164223	0.00100134	0.0029896	-0.468964	Rpa1
NR_002898	0.00100136	0.0029896	-0.839923	Snora65
NM_026653	0.00100337	0.00299522	-0.468793	Rpa1
NM_008321	0.00100688	0.00300533	0.434124	Id3
NM_001113188	0.00100712	0.00300536	-0.171539	Fxr1
NM_001177527	0.00100715	0.00300536	1.09296	Zfp964
NM_144827	0.00100858	0.00300925	1.73765	Spata20
NM_001285813	0.00100883	0.00300962	0.580618	Dtna
NM_027181	0.00101083	0.00301514	-0.979827	Pin4
NM_146024	0.00101094	0.00301514	0.304618	Ankrd40
NM_001271390	0.0010127	0.00302001	0.847482	Ankra2
NM_001306184	0.00101445	0.00302486	0.834218	Mmp11
NM_001253844	0.00101491	0.00302583	-0.242592	Prpf19
NM_008601	0.00101827	0.00303529	-0.706952	Mitf
NM_153053	0.00101834	0.00303529	-0.504609	Sf3b4
NM_001164227	0.00101866	0.00303585	-0.492836	Nrf1
NM_009187	0.00102261	0.00304725	-0.255578	Cox7a2l
NM_001291197	0.00102361	0.00304947	0.447224	Tpd52l2
NM_025482	0.00102361	0.00304947	0.447224	Tpd52l2
NM_145139	0.00102393	0.00304997	-0.294967	Eif3l
NM_023743	0.00102404	0.00304997	0.271901	Eif4enif1
NM_001166547	0.00102655	0.00305704	0.269478	Eif4enif1
NM_029338	0.00102809	0.00306124	1.7769	Rsph9
NM_001159529	0.00102892	0.00306335	-0.255426	Cox7a2l
NM_027007	0.00103193	0.00307193	0.437599	Zfp397
NM_011427	0.00103243	0.00307301	0.806907	Snai1
NM_175439	0.00103367	0.00307632	-0.92849	Mars2
NM_001178049	0.00103978	0.00309411	-0.711608	Mitf
NM_001081415	0.00104202	0.00310001	0.54152	Samd1
NM_001276284	0.00104203	0.00310001	0.234011	Aip
NM_020011	0.00104294	0.00310234	-0.507054	Sphk2
NM_009801	0.00104488	0.0031077	1.77653	Car2
NR_045900	0.00104687	0.003113	-1.69556	1700006H21Rik
NM_001164228	0.00104692	0.003113	-0.490039	Nrf1
NM_001271391	0.00104754	0.00311443	0.813067	Ankra2
NM_144820	0.0010491	0.00311869	1.03963	Ccdc28a
NM_133228	0.0010541	0.00313317	0.73897	Zfp87
NM_001113464	0.00105466	0.00313444	-1.07896	Tec
NM_178600	0.00105501	0.00313506	0.766491	Vkorc1
NR_015536	0.00105618	0.00313815	-0.280785	1110038B12Rik
NM_001168622	0.00105824	0.00314389	0.444059	Znrf1
NM_001199270	0.00106266	0.00315661	-0.435107	Aldoart1
NM_001037957	0.00106579	0.00316551	1.07847	Dyrk1b
NM_025934	0.00106661	0.00316755	-0.502478	Riok2
NM_023603	0.00106737	0.00316941	-0.501237	Sfpq
NM_001290430	0.00106825	0.0031716	-0.302602	Ftsj1
NM_001162410	0.00106972	0.00317539	-0.575187	Chuk
NM_144517	0.0010699	0.00317539	0.333797	Tbc1d19
NM_026038	0.00107002	0.00317539	0.633736	L3hypdh
NM_134089	0.00107006	0.00317539	-0.876969	Scrib
NM_027175	0.00107443	0.00318795	0.524928	Ndufaf1
NM_001177397	0.00107493	0.00318904	1.7408	Anks1b
NM_144521	0.00107642	0.00319306	0.357838	Snap47
NM_028544	0.00107803	0.00319742	-1.19786	Rasip1
NM_010255	0.00107878	0.00319926	0.75729	Gamt
NM_011835	0.00108228	0.00320923	-0.22475	Katna1
NM_001190451	0.00108334	0.00321195	1.40097	Dcn
NM_133991	0.00108496	0.00321637	-0.301101	Ftsj1
NM_172552	0.00109115	0.00323428	-0.600182	Tdg
NM_026273	0.00109245	0.00323776	0.384654	4930453N24Rik
NM_172300	0.00109412	0.00324229	0.173122	Ube2z
NM_007700	0.00109596	0.00324732	-0.571502	Chuk
NM_007833	0.00109729	0.00325085	1.40033	Dcn
NM_010690	0.00109906	0.00325569	0.424949	Lats1
NR_027976	0.00110017	0.00325857	-0.575504	Wdr73
NM_025752	0.00110057	0.00325934	-1.75825	4933411K16Rik
NM_026714	0.00110486	0.00327165	-1.04525	Ccdc163
NM_001252327	0.00110544	0.00327293	0.412671	Pan2
NM_203280	0.00110679	0.00327652	-0.541052	Sphk2
NM_177294	0.00110872	0.00328182	0.36088	Rpap1
NM_001160403	0.00111003	0.00328531	1.75553	Il1rapl1
NM_144798	0.00111157	0.00328944	-0.302445	Slc30a6
NM_001289519	0.00111184	0.00328984	0.256657	Anapc5
NM_001252478	0.0011122	0.00329048	-0.302444	Slc30a6
NM_025495	0.00111395	0.00329524	0.499448	Cenpp
NM_001111049	0.00111432	0.00329593	0.277862	Cd151
NM_008702	0.00112062	0.00331414	-0.659915	Nlk
NM_010188	0.00112149	0.00331629	1.68631	Fcgr3
NM_001244618	0.00112513	0.00332666	0.817922	B4galnt1
NM_001168658	0.00112529	0.0033267	0.409612	Ccdc127
NM_026893	0.0011259	0.00332808	-0.237365	Dcaf12
NM_001168501	0.00112727	0.00333138	0.605246	Zfp57
NM_001243857	0.0011273	0.00333138	-1.4525	Fam124a
NM_080837	0.00113007	0.00333915	-0.218339	Mydgf
NM_001122675	0.00113317	0.00334789	-0.733919	Zcchc2
NR_040404	0.00113413	0.0033499	-0.982419	Gm15417
NM_021435	0.00113414	0.0033499	-0.337305	Slc35b4
NM_007456	0.00113451	0.0033506	0.186821	Ap1m1
NR_037190	0.00113593	0.00335435	-0.606119	Gm9855
NM_008540	0.00113824	0.00336076	0.27858	Smad4
NM_013933	0.00114271	0.00337355	-0.231679	Vapa
NM_007529	0.00114357	0.00337566	-1.74183	Bcan
NR_110482	0.00114492	0.00337921	-1.72428	Gm38403
NM_026550	0.00114615	0.00338231	-0.254217	Pak1ip1
NM_172614	0.00114626	0.00338231	1.435	Tmem44
NM_177296	0.00114804	0.00338716	-0.382792	Tnpo3
NM_025834	0.0011482	0.00338719	1.73589	Proz
NR_024025	0.00115508	0.00340706	0.276075	Mtmr2
NM_001290316	0.00115673	0.00341152	1.01408	Vsig10l
NR_110981	0.00115911	0.0034181	0.641812	Slc39a13
NM_016690	0.00115938	0.00341847	0.329738	Hnrnpdl
NM_008654	0.00115957	0.0034186	-0.627474	Ppp1r15a
NM_001168672	0.00115981	0.00341888	-0.848648	Gtse1
NM_022982	0.00116089	0.00342162	1.17194	Rtn4r
NM_021501	0.001163	0.00342742	-0.320778	Pias4
NM_028339	0.00116776	0.00344101	0.252515	Tmx1
NM_001271747	0.00116791	0.00344102	-1.21176	Dnmt3b
NM_146211	0.00116837	0.00344197	0.335314	Colgalt1
NM_183089	0.0011689	0.00344307	-0.973692	Dscc1
NM_026532	0.00116964	0.00344484	0.247203	Nutf2
NM_010068	0.00117167	0.00345038	-1.22264	Dnmt3b
NM_001082484	0.00117302	0.00345392	-0.400168	Snx27
NM_018765	0.00117488	0.00345898	0.235637	Wbp4
NM_028295	0.00117591	0.0034615	-0.312504	Pdia5
NM_001159366	0.00117603	0.0034615	1.15327	Cep97
NM_172392	0.00117796	0.00346674	0.993798	Zfp759
NM_009832	0.00118164	0.00347714	-0.345464	Ccnk
NM_148673	0.00118245	0.00347907	0.318231	Slu7
NM_023672	0.00118375	0.00348247	0.502686	Ssbp3
NM_019440	0.00118393	0.00348256	-1.37484	Irgm2
NM_025376	0.00118464	0.00348421	-1.72632	Tmem8c
NM_001168502	0.00118696	0.00349062	0.625454	Zfp57
NM_028607	0.00118805	0.00349337	-0.411515	Bloc1s2
NM_020491	0.00118853	0.00349434	-0.457432	Sssca1
NM_001164422	0.00119	0.00349822	0.75835	Pqlc1
NM_011561	0.00119086	0.00350033	-0.602003	Tdg
NM_029019	0.00119156	0.00350195	-1.13171	Stard6
NM_145460	0.00119549	0.00351305	-0.652997	Oxnad1
NM_001252189	0.00119754	0.00351865	0.455727	Epn2
NM_001004367	0.00119821	0.00352018	1.74508	Cxxc4
NM_028829	0.0011997	0.00352411	1.05876	Paqr8
NM_134009	0.00120006	0.00352473	-0.434869	Ncln
NM_198438	0.00120085	0.00352662	0.50572	Ssbp3
NR_037145	0.00120161	0.0035284	-1.03182	Alg13
NM_001286214	0.00120638	0.00354196	0.498874	Zfp386
NM_026655	0.00120827	0.00354707	-0.614881	2310057M21Rik
NM_028732	0.00120936	0.00354938	1.58504	4632428N05Rik
NM_001159572	0.00120936	0.00354938	1.58504	4632428N05Rik
NM_133672	0.00121124	0.00355331	-0.297229	Vps26a
NM_001285896	0.00121145	0.00355331	-1.73835	Calr4
NM_001285897	0.00121145	0.00355331	-1.73835	Calr4
NM_001285898	0.00121145	0.00355331	-1.73835	Calr4
NM_001033226	0.00121145	0.00355331	-1.73835	Calr4
NM_007602	0.00121172	0.00355365	1.21446	Capn5
NR_106117	0.00121368	0.00355895	1.7117	Mir7657
NM_026179	0.00121497	0.00356229	-0.231021	Abhd5
NM_138675	0.00121629	0.00356574	-0.297992	Med9
NM_175357	0.00121924	0.00357392	0.403537	Crbn
NM_008740	0.00121943	0.00357403	-0.23321	Nsf
NM_001164229	0.00122638	0.00359396	-0.500471	Nrf1
NM_181853	0.00122807	0.00359802	-0.783788	Trim66
NM_001170912	0.00122807	0.00359802	-0.783788	Trim66
NM_013538	0.00122984	0.00360276	0.343842	Cdca3
NM_177794	0.00123061	0.00360456	-1.53098	Tmem26
NM_007614	0.001233	0.00361112	0.196836	Ctnnb1
NM_001003960	0.00123481	0.00361597	-1.17763	Dnmt3b
NM_001080775	0.00123524	0.00361679	0.397348	Myo1c
NM_001287581	0.00123571	0.00361771	-0.552066	Rpl34
NM_177260	0.00123601	0.00361814	-0.912082	Tmem154
NM_001271745	0.00123779	0.00362289	-1.16609	Dnmt3b
NR_045437	0.00123873	0.00362518	1.50073	2700054A10Rik
NM_001113355	0.00123908	0.00362576	-0.302749	Vps26a
NM_001271746	0.00123993	0.00362781	-1.21003	Dnmt3b
NR_033143	0.0012422	0.003634	0.422233	Ctps2
NM_019774	0.00124336	0.00363693	-0.419424	Akap8
NM_001078649	0.00124364	0.00363709	0.222699	Tmem134
NR_104341	0.00124372	0.00363709	-0.372434	Gdap2
NM_146001	0.00124391	0.00363718	0.683504	Hip1
NM_001278207	0.00124426	0.00363775	-0.317427	Pih1d1
NM_001003963	0.00124551	0.00364096	-1.2208	Dnmt3b
NM_013882	0.00124728	0.00364567	-0.843094	Gtse1
NM_001277992	0.00124929	0.00365109	-0.367491	Stk16
NM_001101535	0.00125182	0.00365803	1.1212	Ccdc8
NM_027399	0.00125274	0.00366008	-0.396958	Steap1
NM_001162494	0.00125283	0.00366008	0.480558	Fzd6
NM_008585	0.00125502	0.00366602	-1.65355	Mep1a
NM_001081099	0.00125605	0.00366859	-1.10177	Aunip
NM_030251	0.00125711	0.00367123	1.15878	Abtb1
NM_001162911	0.00125837	0.00367445	0.851449	Zfp934
NM_001033128	0.00125909	0.0036761	1.02524	Bbs1
NM_201373	0.0012599	0.00367756	0.751222	Trim56
NM_016752	0.00125991	0.00367756	-0.414204	Slc35b1
NM_001303266	0.00126127	0.0036811	-0.726637	Agfg2
NM_146027	0.00126174	0.00368197	0.457942	Scrn2
NM_001033432	0.00126189	0.00368197	0.565294	Heca
NM_031179	0.0012625	0.00368315	-0.279248	Sf3b1
NM_175259	0.0012626	0.00368315	-0.382443	Shisa4
NM_144877	0.0012636	0.00368561	-0.608145	Mettl13
NM_001160017	0.00126382	0.00368579	-0.218746	Gnb1
NM_133193	0.00126405	0.00368602	1.70766	Il1rl2
NR_045436	0.00126776	0.00369636	1.49874	2700054A10Rik
NM_001033285	0.00126851	0.00369808	-0.349972	Cdc42bpa
NM_009399	0.00127302	0.00371077	1.13688	Tnfrsf11a
NM_008053	0.00127446	0.00371452	-0.168241	Fxr1
NM_001146299	0.0012755	0.00371709	1.62623	Sh3rf2
NM_178016	0.00127768	0.00372298	0.23437	Pigk
NR_122037	0.00128014	0.00372968	-0.551949	Gba
NM_030733	0.00128151	0.00373322	-1.17813	Gpr63
NM_175088	0.00128247	0.00373555	-0.383241	Mdfic
NM_001165902	0.00128427	0.00374033	0.195937	Ctnnb1
NM_001285504	0.00128569	0.00374401	0.293124	Nde1
NM_025662	0.00128734	0.00374836	0.23437	Pigk
NM_026566	0.00128834	0.0037508	-0.242811	Atg101
NM_178651	0.00129019	0.00375571	0.266328	Slc30a9
NM_001081464	0.00129305	0.00376358	0.237074	Gtf2ird1
NM_027309	0.00129603	0.00377179	0.487577	Lysmd2
NM_001252326	0.00129667	0.00377318	0.409417	Pan2
NM_020519	0.0012978	0.003776	-1.74836	Slurp1
NM_139305	0.00130079	0.00378424	-1.74501	Car9
NM_207229	0.00130354	0.00379177	1.28976	Plac9a
NM_009330	0.00130473	0.0037943	-1.7209	Hnf1b
NM_001291268	0.00130473	0.0037943	-1.7209	Hnf1b
NM_008149	0.00130834	0.00380431	-0.521013	Gpam
NM_013867	0.00131026	0.00380943	0.972658	Bcar3
NM_001004359	0.00131282	0.0038164	0.621363	Gprasp1
NM_018772	0.00131331	0.00381737	-0.290756	Bri3
NR_038020	0.00131359	0.0038177	-1.71483	Gm20125
NM_001003961	0.00131389	0.00381809	-1.17598	Dnmt3b
NM_025289	0.00131479	0.00382025	0.280976	Tbrg1
NM_001271744	0.0013151	0.00382068	-1.16454	Dnmt3b
NM_177683	0.00131538	0.00382099	0.566748	Vgll4
NM_175244	0.00131553	0.00382099	-0.744151	Hectd3
NM_138719	0.00131661	0.00382365	0.843036	Gnb5
NM_028336	0.00131827	0.00382798	0.367383	Tmem107
NM_001080774	0.00131919	0.00383018	0.393012	Myo1c
NM_027949	0.0013216	0.00383672	-0.495808	Phf7
NM_133992	0.00132238	0.0038385	0.40717	Pan2
NM_010269	0.00132284	0.00383937	-0.371862	Gdap2
NM_021449	0.001325	0.00384516	0.400708	Crbn
NR_131219	0.00132806	0.00385357	-0.409796	Akap8
NM_025902	0.00132895	0.00385568	-0.392912	Cisd2
NR_073186	0.00133168	0.00386312	0.842347	Gnb5
NM_028757	0.0013326	0.0038653	-1.44744	Nebl
NR_028403	0.00133666	0.0038766	-0.227203	Ufd1l
NM_001303271	0.00134454	0.00389899	-0.723599	Agfg2
NM_032007	0.0013452	0.00390042	1.66951	Mmp1b
NM_001256132	0.00134621	0.00390286	-0.397297	Nipa2
NM_194462	0.00134701	0.00390471	0.5979	Akap9
NM_010237	0.00134923	0.00391065	0.598924	Frk
NM_009824	0.00135046	0.00391373	1.53892	Cbfa2t3
NR_131218	0.00135149	0.00391624	-0.415661	Akap8
NM_011264	0.00135341	0.00392132	0.917539	Rev3l
NM_001159609	0.00135427	0.00392332	-0.486082	Lrrc57
NM_023172	0.00135513	0.00392533	-0.303272	Ndufb9
NM_146231	0.00135658	0.00392905	0.610082	Zfp825
NM_001190445	0.00135902	0.00393519	-0.346111	Faap20
NM_175530	0.00135903	0.00393519	-0.568658	Fbxo46
NM_134028	0.00136395	0.00394894	-0.654626	Tubg2
NM_023166	0.00136501	0.00395153	-0.223304	Fam89b
NM_008056	0.00136567	0.00395296	0.47534	Fzd6
NM_001013745	0.00136947	0.00396348	0.615961	Zfp57
NM_025884	0.00137072	0.00396659	0.415274	Zfp830
NM_001252188	0.00137211	0.00397013	0.452522	Epn2
NM_001177319	0.0013732	0.0039728	-0.376482	Tfpi
NM_028292	0.00137518	0.00397741	-0.312956	Ppme1
NM_009930	0.00137527	0.00397741	0.761846	Col3a1
NM_146042	0.0013753	0.00397741	1.71725	Rnf144b
NM_010550_2	0.00137636	0.00397951	1.02676	Il11ra2
NM_001100596_2	0.00137636	0.00397951	1.02676	Gm2002
NM_001167750	0.00137663	0.00397972	-0.422701	Ccdc132
NM_008094	0.00137678	0.00397972	-0.549742	Gba
NM_001001180	0.00137984	0.0039881	-1.54157	Zfp941
NM_022315	0.00138157	0.00399212	-1.29066	Smoc2
NM_001122997	0.00138158	0.00399212	-1.16327	Dnmt3b
NM_172594	0.00138224	0.00399356	-0.566664	Dhx29
NM_016666	0.00138338	0.00399634	0.234666	Aip
NM_001039162	0.00138586	0.00400304	0.586771	Clip2
NM_007859	0.00138605	0.0040031	-0.851331	Dffb
NM_026045	0.00138701	0.00400538	0.250927	Prpf18
NM_027432	0.00138944	0.00401189	-0.496599	Wdr77
NM_001039520	0.00139139	0.00401702	-0.231754	Dnm2
NM_001163701	0.00139455	0.00402567	0.35671	Rpap1
NR_028359	0.001399	0.00403802	0.268419	5830417I10Rik
NM_177878	0.00139982	0.00403988	-0.937591	Mblac1
NM_153505	0.00140278	0.00404794	-1.70109	Nckap1l
NR_131141	0.00140506	0.00405401	1.71519	Gm6093
NM_029943	0.00140598	0.00405618	-0.719541	Apex2
NM_028865	0.00140787	0.00406112	0.970511	Mettl23
NM_021304	0.00141007	0.00406652	-0.478608	Abhd1
NM_029804	0.00141009	0.00406652	-0.286839	Hnrnpm
NM_008197	0.00141176	0.00407086	-0.552766	H1f0
NM_178162	0.00141536	0.00408072	-0.720751	Agfg2
NM_001297593	0.00141675	0.00408423	1.25547	Inpp4b
NM_008055	0.00142111	0.0040963	-0.723068	Fzd4
NM_013815	0.00142266	0.00410028	-1.14008	Baz1a
NM_001077411	0.00142467	0.00410556	-0.547185	Gba
NM_022313	0.00142488	0.00410565	0.501418	Eral1
NM_024428	0.00142555	0.0041071	-0.253521	Dpy30
NM_010913	0.00142624	0.00410857	-0.536339	Nfya
NM_025838	0.00143407	0.00413063	0.370378	Tmem107
NM_144942	0.00143477	0.00413214	0.640813	Csad
NM_001164421	0.00143904	0.00414391	0.760556	Pqlc1
NM_019565	0.00143949	0.00414472	0.486097	Zfp386
NM_001004066	0.00144309	0.00415394	0.490066	Zfp386
NM_030705	0.00144316	0.00415394	-0.781306	Mesdc1
NM_172265	0.00144322	0.00415394	-0.287118	Eif2b5
NM_008142	0.00144445	0.00415697	-0.219366	Gnb1
NM_172307	0.0014455	0.00415917	0.407225	Mbtps2
NM_001033449	0.00144557	0.00415917	0.498025	Tmem237
NM_011239	0.00144677	0.00416211	-0.311029	Ranbp1
NR_130958	0.00144737	0.00416333	0.390917	Brip1os
NM_027643	0.00144831	0.00416551	-0.714903	Naa40
NM_008659	0.00145041	0.00417107	0.391897	Myo1c
NM_009990	0.00145226	0.00417587	0.58593	Clip2
NM_001302163	0.00145733	0.00418995	-0.411465	Acsl1
NM_013784	0.00145828	0.00419177	0.260743	Pign
NM_177889	0.00145832	0.00419177	0.775364	Zfp82
NM_001162425	0.00145859	0.00419203	0.862352	Efna1
NM_001077713	0.00145974	0.00419458	-0.688586	Sdhaf3
NM_001164168	0.00145984	0.00419458	0.287251	Pias2
NM_001081470	0.00146036	0.00419558	0.246552	Gtf2ird1
NM_029586	0.00146634	0.00421225	1.71664	Cep112
NM_145554	0.00146736	0.00421467	-0.552136	Ldlrap1
NM_013851	0.00146911	0.00421899	-0.682361	Abca8b
NM_026912	0.00146923	0.00421899	-0.486555	Snx15
NM_013791	0.00147195	0.00422628	-0.295548	Mkln1
NM_011053	0.00147427	0.00423243	-0.780607	Pdcd11
NM_001113198	0.00147521	0.00423461	-0.707149	Mitf
NM_001083897	0.00147699	0.0042392	0.477658	Mpzl1
NM_016901	0.00147913	0.00424485	1.67087	Oaz3
NM_011672	0.00147982	0.0042463	-0.228819	Ufd1l
NM_001302482	0.00148393	0.00425643	-1.21979	Acy3
NM_027237	0.00148393	0.00425643	-1.70298	2010003K11Rik
NM_001290374	0.00148407	0.00425643	-0.460367	Camk1d
NM_025310	0.00148407	0.00425643	-0.545602	Ftsj3
NM_008831	0.00148572	0.00426062	-0.313263	Phb
NM_026081	0.00148661	0.00426266	0.617138	Gprasp1
NM_001301250	0.00148694	0.00426308	1.19228	Capn5
NM_024260	0.00148838	0.00426669	-0.420913	Ccdc132
NM_013536	0.00149077	0.00427303	-0.249346	Emg1
NM_133688	0.00149162	0.00427496	-0.66855	Lyrm5
NM_009012	0.00149562	0.00428589	-0.465679	Rad50
NM_001109913	0.00149744	0.00429057	-0.285952	Hnrnpm
NM_016693	0.00150003	0.00429749	-1.2104	Map3k6
NM_183020	0.00150132	0.00430066	-0.510335	Atxn2l
NR_037274	0.00150365	0.00430681	-0.859185	Mir3091
NM_009464	0.00150459	0.00430897	-1.70268	Ucp3
NM_001113460	0.00150519	0.00431017	-1.0432	Tec
NM_198023	0.00150713	0.0043152	0.314912	Rcor1
NM_001163628	0.00151013	0.00432326	-0.663087	Lyrm5
NM_010226	0.00151073	0.00432426	1.56383	Foxs1
NR_028364	0.00151085	0.00432426	-1.69027	AI450353
NR_038156	0.0015113	0.00432503	-0.351435	2610020C07Rik
NM_133665	0.00151355	0.00433094	-0.451005	Mef2d
NM_001005385	0.00151912	0.00434635	0.610963	Gprasp1
NM_019805	0.00152256	0.00435566	-0.195076	Anapc7
NM_001040396	0.001524	0.00435925	-0.268161	Selt
NM_173431	0.00152585	0.00436402	0.809421	Rpgrip1l
NM_019428	0.00152624	0.00436462	-0.558106	Rpp30
NM_001134465	0.00152649	0.00436478	0.429369	Dennd6a
NM_010313	0.00152789	0.00436827	0.82545	Gnb5
NM_007998	0.00152941	0.00437207	0.269105	Fech
NM_001135152	0.00152967	0.00437229	-0.729305	Slc39a14
NM_198936	0.00153105	0.0043757	0.313595	Slu7
NM_001170913	0.00153254	0.00437942	-0.768648	Trim66
NM_001081466	0.0015328	0.00437963	0.231578	Gtf2ird1
NM_153790	0.00153513	0.00438576	0.542193	Scarf2
NM_001146222	0.00153678	0.00438995	-0.247749	Dpy30
NM_023431	0.00153871	0.00439466	0.360098	Mum1
NM_009502	0.00153897	0.00439466	0.314775	Vcl
NM_001164230	0.00153899	0.00439466	-0.482604	Nrf1
NM_172685	0.00154005	0.00439714	0.3496	Slc25a24
NM_001291204	0.00154272	0.00440424	0.447618	Tpd52l2
NM_001271370	0.0015448	0.00440964	1.04038	Dyrk1b
NR_003522	0.00154595	0.00441239	-0.470397	Abhd1
NM_001033231	0.00154719	0.00441527	0.534633	Fam195b
NM_130879	0.00154733	0.00441527	-0.309126	Usp48
NM_007981	0.00155118	0.00442571	-0.412436	Acsl1
NM_015804	0.001553	0.00443008	0.321438	Atp11a
NM_015749	0.00155309	0.00443008	-1.59934	Tcn2
NM_028407	0.00155406	0.00443231	0.385426	Ccser2
NM_145524	0.00156113	0.00445193	-0.422768	Mettl8
NM_144808	0.00156203	0.00445377	-0.719632	Slc39a14
NM_133362	0.00156215	0.00445377	-0.811746	Erdr1
NM_030131	0.00156303	0.00445575	-0.318853	Cnih4
NM_001297596	0.00156873	0.00447145	1.23905	Inpp4b
NM_001024954	0.00157036	0.00447555	1.16989	Pbx4
NM_011706	0.00157103	0.00447692	1.61921	Trpv2
NM_029781	0.00157525	0.00448839	1.12599	Rab36
NM_026740	0.00157624	0.00449068	-0.600664	Slc46a1
NM_021714	0.00157924	0.00449869	-0.470226	Wbp11
NM_001160016	0.00158091	0.0045029	-0.218419	Gnb1
NM_001205345	0.00158365	0.00451015	0.485688	Sun2
NM_008120	0.00158415	0.00451102	-1.33114	Gja4
NM_177310	0.00158594	0.00451559	-0.464565	Xpnpep3
NM_023655	0.00158656	0.0045168	-1.6848	Trim29
NM_001159365	0.00158987	0.00452498	1.11626	Cep97
NM_001159364	0.00158987	0.00452498	1.11626	Cep97
NM_001293667	0.00159001	0.00452498	0.323883	Atp11a
NM_029735	0.00159238	0.00453117	-0.368512	Eprs
NM_027924	0.00159336	0.00453342	1.69843	Pdgfd
NM_010516	0.00159531	0.00453841	0.820486	Cyr61
NR_072990	0.00159648	0.0045412	-0.720234	Gpr19
NM_010282	0.00160463	0.00456385	0.361305	Ggps1
NM_008597	0.00160876	0.00457504	0.950302	Mgp
NM_001291203	0.00161126	0.00458122	0.437406	Tpd52l2
NM_021548	0.00161133	0.00458122	0.328369	Arpp19
NM_001130459	0.00161153	0.00458124	-1.59484	Tcn2
NM_001285904	0.0016144	0.00458884	-0.315553	Pih1d1
NM_001135151	0.00161761	0.00459741	-0.719537	Slc39a14
NM_009761	0.00161781	0.00459743	0.602152	Bnip3l
NM_025337	0.00161843	0.00459862	-0.281916	Akr7a5
NM_001205346	0.00161968	0.00460164	0.485427	Sun2
NM_177343	0.0016228	0.00460994	-0.461545	Camk1d
NM_026367	0.00162321	0.00461055	-0.457092	Gpatch2
NM_173777	0.00162437	0.00461329	1.37903	Olfm2
NM_001033213	0.0016285	0.00462447	0.812333	Ttc7b
NM_001048146	0.00162957	0.00462693	0.308813	Azi2
NM_180678	0.00163078	0.00462983	-0.24753	Gars
NM_009383	0.00163131	0.00463077	-0.36887	Tial1
NM_178246	0.00163198	0.00463212	-0.649848	Smg5
NM_001291269	0.00163336	0.00463533	-1.68207	Hnf1b
NM_011957	0.00163351	0.00463533	-1.03551	Creb3l1
NM_025964	0.00163383	0.00463569	-0.600267	Mettl21a
NM_001290375	0.00163516	0.00463889	-0.462453	Camk1d
NM_012056	0.00163558	0.00463954	0.320703	Fkbp9
NM_008679	0.0016367	0.00464177	-0.445853	Ncoa3
NM_001290376	0.00163677	0.00464177	-0.458615	Camk1d
NM_021551	0.00163776	0.00464403	1.45756	Slc22a17
NM_001161620	0.00164618	0.00466735	0.83881	Mpp7
NM_001081204	0.00164793	0.00467175	0.499356	B3glct
NM_010811	0.00164948	0.00467558	0.548138	Ndst2
NM_019875	0.00165058	0.00467813	-1.62036	Abcb9
NM_013874	0.00165158	0.0046804	-1.24389	Dpf1
NR_037957	0.00165246	0.00468233	-0.872493	1300002E11Rik
NM_175388	0.00165913	0.00470014	0.518007	Rnf169
NM_133700	0.00165914	0.00470014	-0.512969	Btbd10
NM_001110832	0.00166082	0.00470432	-0.524978	Nfya
NM_009922	0.00166351	0.00471138	0.792939	Cnn1
NM_001289720	0.00166552	0.00471651	-0.562484	Ampd2
NM_011980	0.00167149	0.00473284	0.380722	Zfp146
NM_001001880	0.00167464	0.00474118	0.477132	Mpzl1
NM_172770	0.00168174	0.00476073	-0.695166	Ttc12
NM_001164420	0.0016848	0.0047688	0.73177	Pqlc1
NM_010123	0.00168735	0.00477545	-0.387149	Eif3a
NM_001172424	0.00168957	0.00478116	1.51009	Dhrs3
NM_001033348	0.00169077	0.00478398	-0.677408	Ralgapa2
NM_001172114	0.00169479	0.00479477	-0.235791	Traf7
NM_026298	0.0016954	0.00479594	0.373176	Ift172
NM_001160319	0.00169783	0.00480222	-0.706936	Ubr4
NM_025521	0.00169928	0.00480574	-0.237726	2310011J03Rik
NM_027409	0.00169994	0.00480647	-0.642014	Mospd1
NM_001290514	0.00169994	0.00480647	-0.642014	Mospd1
NM_001081175	0.00170043	0.00480726	0.831651	Itpkb
NM_026670	0.00170135	0.00480879	-0.668962	Zmym1
NM_027000	0.00170138	0.00480879	-0.63503	Gtpbp4
NM_001005859	0.00170576	0.00482061	-0.531129	Rpl34
NR_102731	0.00170689	0.00482321	-0.3579	Stk16
NM_001291017	0.00170743	0.00482416	0.144719	Pdxdc1
NM_001165986	0.00171029	0.00483165	-0.215285	Ubap2l
NM_001291201	0.00171236	0.00483634	0.429522	Tpd52l2
NM_001291202	0.00171236	0.00483634	0.429522	Tpd52l2
NM_009283	0.00171282	0.00483706	-0.726228	Stat1
NM_194342	0.00171338	0.00483791	0.482373	Sun2
NM_001243586	0.00171353	0.00483791	0.848972	Mif4gd
NM_011690	0.00171394	0.0048385	-0.634628	Vars
NM_001145950	0.0017171	0.00484683	1.15709	5730409E04Rik
NM_001103181	0.00171802	0.00484885	-0.337267	Tulp4
NM_010771	0.00172254	0.00486103	0.249222	Matr3
NM_198037	0.00172325	0.00486243	-0.628756	Cachd1
NM_198637	0.0017245	0.00486537	-1.69825	1700016K19Rik
NM_025626	0.00172735	0.00487285	0.622807	Fam107b
NM_001130458	0.00172914	0.00487725	-1.58668	Tcn2
NM_023464	0.00172933	0.00487725	0.367043	Ssna1
NM_007899	0.00173042	0.00487974	0.423618	Ecm1
NM_001243908	0.00173763	0.0048995	0.759064	Zfp383
NM_026021	0.0017408	0.00490785	-0.489855	Zmynd19
NM_023191	0.00174528	0.00491988	0.288317	Wdr61
NM_019699	0.00174947	0.00493111	-0.283455	Fads2
NM_001025375	0.0017503	0.00493285	0.287601	Wdr61
NM_001164708	0.00175372	0.0049419	1.55949	Hspb2
NM_001177399	0.00175651	0.00494917	0.644597	Etohi1
NM_148922	0.00175699	0.00494992	-0.647722	Mdm1
NM_024441	0.00175945	0.00495627	1.54705	Hspb2
NM_001252653	0.00176164	0.00496185	0.423558	Ecm1
NR_131140	0.00176258	0.00496391	1.67666	Gm6093
[truncated: 33,155 more rows]

## Sheet: Volcano plot data
Tsc2+/+ vs Tsc2-/- MEFs with MQ/NFV treatment
P value	-log10(FDR) P value	Log2(Fold Change)	-log2(Fold Change)	Symbol
Genes involved in energy stress
4.49228e-11	10.3475	-2.29233	2.29233	Ppargc1a
3.29284e-36	35.4824	4.81931	-4.81931	Mef2c
1.30769e-13	12.8835	1.12327	-1.12327	Hdac5
7.19887e-07	6.14274	-1.06298	1.06298	Ppard
2.56485e-68	67.5909	-3.61922	3.61922	Pparg
6.65615e-11	10.1768	-1.01003	1.01003	Gys1
4.80286e-07	6.3185	1.00427	-1.00427	Thra
1.2834e-07	6.89164	1.81068	-1.81068	Has2
1.86352e-12	11.7297	-2.08418	2.08418	Rora
0.0116137	1.93503	-1.00774	1.00774	Acacb
Genes involved in ER stress
1.73294e-07	6.76122	1.73986	-1.73986	Crebrf
5.4698e-94	93.262	-5.24775	5.24775	Fam129a
1.90841e-33	32.7193	-5.46584	5.46584	Ddit4l
8.59432e-14	13.0658	-1.42385	1.42385	Ddit4
2.73066e-09	8.56373	-1.71775	1.71775	Atf3
8.09524e-19	18.0918	-1.13323	1.13323	Ero1l
2.37336e-09	8.62464	-1.22696	1.22696	Sdf2l1
1.4541e-07	6.8374	0.976401	-0.976401	Impact
1.29088e-13	12.8891	-0.89245	0.89245	Sesn2
Upregulated in Tsc2+/+ MEFs
1.46648e-100	99.8337	8.18094	-8.18094	H19
3.62755e-100	99.4404	8.16937	-8.16937	H19
1.88249e-80	79.7253	7.41222	-7.41222	Vit
2.55193e-78	77.5931	7.34483	-7.34483	Vit
5.89442e-80	79.2296	7.25756	-7.25756	Hhip
3.96155e-97	96.4021	7.25372	-7.25372	Slc14a1
2.64017e-70	69.5784	7.16319	-7.16319	Tnn
2.33669e-56	55.6314	7.1011	-7.1011	Tfap2b
1.36457e-56	55.865	7.09988	-7.09988	Tfap2b
1.12158e-73	72.9502	7.08978	-7.08978	Pitx2
1.12158e-73	72.9502	7.08978	-7.08978	Pitx2
1.48489e-99	98.8283	7.07136	-7.07136	Slc14a1
2.80423e-99	98.5522	7.05773	-7.05773	Slc14a1
2.38613e-74	73.6223	6.9822	-6.9822	Pitx2
1.77866e-83	82.7499	6.95942	-6.95942	Mmp3
6.64717e-152	151.177	6.9398	-6.9398	Fhl1
1.2168e-73	72.9148	6.93014	-6.93014	Pitx2
1.2168e-73	72.9148	6.92792	-6.92792	Pitx2
1.15905e-150	149.936	6.88115	-6.88115	Fhl1
2.18098e-152	151.661	6.83149	-6.83149	Fhl1
7.66877e-67	66.1153	6.77582	-6.77582	Sdk1
1.69765e-50	49.7702	6.74574	-6.74574	Tfap2b
2.92456e-53	52.5339	6.67823	-6.67823	Gpc3
1.92059e-56	55.7166	6.66396	-6.66396	Alx4
4.675e-58	57.3302	6.45397	-6.45397	Rbm46
2.43364e-65	64.6137	6.33408	-6.33408	Nrk
7.10213e-88	87.1486	6.31861	-6.31861	Tspan7
2.41784e-55	54.6166	6.2474	-6.2474	Dync1i1
2.41784e-55	54.6166	6.2474	-6.2474	Dync1i1
2.41784e-55	54.6166	6.2474	-6.2474	Dync1i1
3.00517e-69	68.5221	6.23105	-6.23105	Stmn2
5.38008e-55	54.2692	6.23102	-6.23102	Dync1i1
5.38008e-55	54.2692	6.23102	-6.23102	Dync1i1
5.93218e-37	36.2268	6.14562	-6.14562	Apod
6.5013e-37	36.187	6.14225	-6.14225	Apod
6.54357e-49	48.1842	6.11903	-6.11903	Tfap2a
9.85736e-49	48.0062	6.11412	-6.11412	Tfap2a
4.47557e-48	47.3492	6.0961	-6.0961	Tfap2a
8.35472e-82	81.0781	5.98279	-5.98279	Zfp422
1.81077e-54	53.7421	5.959	-5.959	Irx1
4.15536e-81	80.3814	5.95289	-5.95289	Zfp422
4.79579e-34	33.3191	5.94909	-5.94909	Apod
1.28505e-80	79.8911	5.94697	-5.94697	Zfp422
9.53799e-42	41.0205	5.90576	-5.90576	Itga8
1.12482e-47	46.9489	5.86152	-5.86152	Epb4.1l4a
2.54052e-62	61.5951	5.8476	-5.8476	Ptgis
2.25218e-38	37.6474	5.73963	-5.73963	Fhl1
2.83112e-41	40.548	5.73608	-5.73608	Sv2c
1.25363e-41	40.9018	5.69814	-5.69814	Lrrtm2
2.19346e-59	58.6589	5.67439	-5.67439	Arhgap36
9.03748e-63	62.044	5.62849	-5.62849	Ildr2
2.21435e-44	43.6548	5.59371	-5.59371	Etl4
1.3611e-41	40.8661	5.57068	-5.57068	Etl4
1.19988e-41	40.9209	5.5696	-5.5696	Etl4
2.60066e-43	42.5849	5.5692	-5.5692	Etl4
1.18098e-41	40.9278	5.55872	-5.55872	Etl4
1.30602e-62	61.884	5.55861	-5.55861	Postn
4.28108e-63	62.3684	5.55855	-5.55855	Postn
6.33574e-63	62.1982	5.55106	-5.55106	Postn
3.30824e-36	35.4804	5.47679	-5.47679	Pou3f3
2.68193e-40	39.5716	5.42506	-5.42506	Pax3
6.06283e-37	36.2173	5.40212	-5.40212	Adrbk2
6.06283e-37	36.2173	5.40212	-5.40212	Adrbk2
8.06647e-60	59.0933	5.37148	-5.37148	Lsp1
6.54031e-59	58.1844	5.3474	-5.3474	Lsp1
2.37804e-55	54.6238	5.3432	-5.3432	Lsp1
6.24585e-45	44.2044	5.33066	-5.33066	Kdm5d
4.09022e-129	128.388	5.31157	-5.31157	Pcdh7
1.04306e-37	36.9817	5.30913	-5.30913	Pax3
6.92496e-55	54.1596	5.30897	-5.30897	Lsp1
5.68413e-54	53.2453	5.28166	-5.28166	Lsp1
2.50727e-40	39.6008	5.27724	-5.27724	Crmp1
1.8409e-53	52.735	5.27602	-5.27602	Lsp1
6.70088e-27	26.1739	5.25185	-5.25185	AI593442
2.203e-44	43.657	5.24142	-5.24142	Cers4
1.51484e-26	25.8196	5.22497	-5.22497	AI593442
1.81778e-43	42.7405	5.20894	-5.20894	Sema3d
1.60688e-103	102.794	5.19782	-5.19782	Notum
1.65048e-38	37.7824	5.18995	-5.18995	Crmp1
4.70297e-30	29.3276	5.17047	-5.17047	Lhx8
4.63592e-30	29.3339	5.1642	-5.1642	Samd5
1.13505e-27	26.945	5.05469	-5.05469	Plxdc2
2.07682e-30	29.6826	5.0143	-5.0143	Tbx3
4.98957e-30	29.3019	5.0039	-5.0039	Tbx3
1.52698e-138	137.816	4.96028	-4.96028	Ltbp2
9.31649e-88	87.0307	4.9565	-4.9565	Slc6a4
7.56933e-98	97.1209	4.93488	-4.93488	Pcdh7
1.0509e-60	59.9784	4.92685	-4.92685	Wnt5a
1.4717e-31	30.8322	4.89897	-4.89897	Ulbp1
4.70254e-27	26.3277	4.89798	-4.89798	Nog
7.67905e-149	148.115	4.88723	-4.88723	Vcam1
3.56328e-58	57.4481	4.86812	-4.86812	Wnt5a
1.39436e-38	37.8556	4.85194	-4.85194	Spint2
2.64542e-20	19.5775	4.84495	-4.84495	Mfap4
2.1055e-38	37.6766	4.8411	-4.8411	Spint2
3.29284e-36	35.4824	4.81931	-4.81931	Mef2c
2.60067e-58	57.5849	4.81676	-4.81676	Npnt
1.29155e-56	55.8889	4.81386	-4.81386	Npnt
5.01223e-49	48.3	4.81141	-4.81141	Pcolce2
2.06e-27	26.6861	4.81129	-4.81129	Mir675
1.23686e-56	55.9077	4.80972	-4.80972	Npnt
2.2098e-56	55.6556	4.80467	-4.80467	Npnt
2.09353e-56	55.6791	4.80061	-4.80061	Npnt
1.077e-56	55.9678	4.7877	-4.7877	Sox11
2.33573e-32	31.6316	4.78257	-4.78257	Clu
1.1985e-89	88.9214	4.77177	-4.77177	Adam12
2.48608e-35	34.6045	4.76037	-4.76037	Mef2c
7.31469e-26	25.1358	4.74329	-4.74329	Mn1
7.8449e-40	39.1054	4.7153	-4.7153	Itm2a
5.02846e-19	18.2986	4.71435	-4.71435	Dio2
4.32494e-19	18.364	4.70461	-4.70461	Bcl11b
6.38306e-19	18.195	4.69104	-4.69104	Bcl11b
9.488e-28	27.0228	4.65899	-4.65899	Lrrc15
1.6596e-18	17.78	4.63152	-4.63152	Bcl11b
9.4008e-31	30.0268	4.62517	-4.62517	Gucy1a2
1.39449e-23	22.8556	4.59835	-4.59835	Inhbb
1.44281e-31	30.8408	4.58984	-4.58984	C530008M17Rik
3.01e-33	32.5214	4.56337	-4.56337	Erc2
8.25229e-27	26.0834	4.55485	-4.55485	Cldn1
1.66701e-27	26.7781	4.54204	-4.54204	Klf8
2.11025e-27	26.6757	4.53448	-4.53448	Ctsk
1.85945e-25	24.7306	4.44061	-4.44061	Slc22a15
3.79102e-24	23.4212	4.39899	-4.39899	Nlrc3
4.3867e-24	23.3579	4.39403	-4.39403	Nlrc3
3.67234e-18	17.4351	4.36113	-4.36113	Alx3
2.04233e-25	24.6899	4.35846	-4.35846	Ccdc85a
2.44272e-25	24.6121	4.35319	-4.35319	Ccdc85a
8.19695e-193	192.086	4.34296	-4.34296	Tmem47
2.85054e-89	88.5451	4.33774	-4.33774	Ddx3y
5.92488e-41	40.2273	4.33539	-4.33539	Gria3
5.31937e-61	60.2741	4.33461	-4.33461	Sorl1
3.25921e-43	42.4869	4.33329	-4.33329	Gria3
3.25921e-43	42.4869	4.33329	-4.33329	Gria3
3.25921e-43	42.4869	4.33329	-4.33329	Gria3
2.88912e-50	49.5392	4.30037	-4.30037	D030025P21Rik
3.55297e-21	20.4494	4.30035	-4.30035	Kctd12
6.20345e-17	16.2074	4.29294	-4.29294	Fndc1
1.394e-74	73.8557	4.27859	-4.27859	Crabp1
1.69053e-87	86.772	4.27108	-4.27108	Thy1
8.40471e-22	21.0755	4.26916	-4.26916	Nfatc4
1.60452e-20	19.7947	4.26306	-4.26306	Aldh1a7
2.89628e-90	89.5382	4.26232	-4.26232	Crabp1
1.82789e-41	40.7381	4.25879	-4.25879	Cyba
7.96535e-34	33.0988	4.24608	-4.24608	Klf12
1.5359e-22	21.8136	4.24216	-4.24216	Shroom2
1.40884e-22	21.8511	4.2411	-4.2411	Shroom2
4.80873e-60	59.318	4.2394	-4.2394	Vegfc
3.9027e-66	65.4086	4.22982	-4.22982	Slit3
5.17143e-34	33.2864	4.21627	-4.21627	Lhx9
6.1058e-95	94.2143	4.16211	-4.16211	Cdh13
3.02309e-29	28.5195	4.14943	-4.14943	Lhx9
1.26419e-35	34.8982	4.13769	-4.13769	Cyba
8.14824e-62	61.0889	4.1178	-4.1178	Tnfrsf11b
6.16962e-18	17.2097	4.11111	-4.11111	Bmp2
6.34003e-23	22.1979	4.11027	-4.11027	Dynap
2.1054e-35	34.6767	4.10987	-4.10987	Lhx9
2.6838e-24	23.5712	4.10282	-4.10282	Omd
1.00495e-27	26.9979	4.08932	-4.08932	Kcnf1
7.35998e-22	21.1331	4.0801	-4.0801	Wisp2
1.45149e-47	46.8382	4.0738	-4.0738	Uty
2.64542e-20	19.5775	4.05721	-4.05721	Igf2
2.68896e-17	16.5704	4.04471	-4.04471	Nfatc4
1.07309e-18	17.9694	4.03545	-4.03545	Asxl3
5.41253e-20	19.2666	4.0329	-4.0329	Igf2
6.62447e-89	88.1788	4.0199	-4.0199	Fgf10
6.44451e-49	48.1908	4.01655	-4.01655	Klhl23
2.0319e-18	17.6921	4.01259	-4.01259	Ano1
1.46018e-52	51.8356	4.01184	-4.01184	Armcx4
2.51276e-18	17.5998	4.00829	-4.00829	Ano1
1.65223e-27	26.7819	3.99332	-3.99332	Tspan2
4.69913e-17	16.328	3.98676	-3.98676	Acpp
4.39382e-19	18.3572	3.97832	-3.97832	Igf2
9.6717e-18	17.0145	3.97455	-3.97455	Shroom2
9.6717e-18	17.0145	3.97455	-3.97455	Shroom2
9.6717e-18	17.0145	3.97455	-3.97455	Shroom2
2.79532e-26	25.5536	3.97304	-3.97304	Cped1
3.65994e-21	20.4365	3.96009	-3.96009	Podxl2
1.54152e-24	23.8121	3.94838	-3.94838	Mageh1
7.60247e-89	88.119	3.93345	-3.93345	Cdh3
3.32443e-89	88.4783	3.9331	-3.9331	Cdh3
1.2512e-19	18.9027	3.92873	-3.92873	Asphd2
1.70535e-15	14.7682	3.92689	-3.92689	Foxl2
8.05768e-19	18.0938	3.92259	-3.92259	Rerg
3.33355e-26	25.4771	3.91935	-3.91935	Tspan2
1.0766e-13	12.9679	3.91913	-3.91913	Flt4
2.97798e-18	17.5261	3.91795	-3.91795	Rerg
2.10019e-19	18.6777	3.91176	-3.91176	Aff2
1.21238e-55	54.9164	3.91012	-3.91012	Fat4
6.78115e-19	18.1687	3.90285	-3.90285	B4galnt3
2.51123e-60	59.6001	3.89868	-3.89868	Pear1
5.0982e-19	18.2926	3.89813	-3.89813	Iqgap2
4.06951e-12	11.3905	3.8952	-3.8952	Bmp3
4.25933e-13	12.3707	3.89419	-3.89419	Mmp10
1.24244e-65	64.9057	3.89403	-3.89403	P3h3
2.44697e-61	60.6114	3.88467	-3.88467	Pear1
1.95269e-58	57.7094	3.8784	-3.8784	Pear1
7.96896e-57	56.0986	3.87704	-3.87704	Pear1
1.49331e-18	17.8259	3.87081	-3.87081	Rerg
2.41549e-59	58.617	3.8694	-3.8694	Pear1
1.64031e-59	58.7851	3.84677	-3.84677	Pear1
1.62072e-52	51.7903	3.84322	-3.84322	Slc6a15
1.13479e-52	51.9451	3.84205	-3.84205	Slc6a15
2.31518e-15	14.6354	3.83824	-3.83824	Il20ra
3.11383e-35	34.5067	3.82583	-3.82583	Etv1
1.00236e-14	13.999	3.81842	-3.81842	Ebf4
4.53598e-14	13.3433	3.80443	-3.80443	Cdkn1c
6.32048e-14	13.1993	3.7832	-3.7832	Cdkn1c
3.38677e-33	32.4702	3.76545	-3.76545	Etv1
3.92721e-16	15.4059	3.75807	-3.75807	Gm15612
4.25885e-39	38.3707	3.75592	-3.75592	Dennd2a
9.57605e-23	22.0188	3.75074	-3.75074	Ptchd1
5.40264e-12	11.2674	3.74227	-3.74227	Ace
2.9873e-14	13.5247	3.73432	-3.73432	Jazf1
1.67593e-14	13.7757	3.72622	-3.72622	Akr1c18
6.3686e-23	22.196	3.72475	-3.72475	Chst10
1.39429e-13	12.8556	3.72191	-3.72191	Aatk
6.84236e-51	50.1648	3.72148	-3.72148	Gfra1
6.84236e-51	50.1648	3.72148	-3.72148	Gfra1
2.0678e-38	37.6845	3.71993	-3.71993	Rragb
7.38544e-12	11.1316	3.71954	-3.71954	Ace
6.24532e-51	50.2044	3.71469	-3.71469	Gfra1
6.95286e-18	17.1578	3.71378	-3.71378	Zfp521
1.24598e-11	10.9045	3.7015	-3.7015	Atp9a
1.63644e-34	33.7861	3.70009	-3.70009	Unc13c
1.54969e-11	10.8098	3.68638	-3.68638	Atp9a
1.54969e-11	10.8098	3.68638	-3.68638	Atp9a
7.38124e-14	13.1319	3.68548	-3.68548	Jazf1
7.09198e-12	11.1492	3.67593	-3.67593	Mycn
4.58711e-18	17.3385	3.6698	-3.6698	Gvin1
4.58711e-18	17.3385	3.6698	-3.6698	Gm4070
6.64146e-30	29.1777	3.66759	-3.66759	Gnai1
4.45184e-13	12.3515	3.66678	-3.66678	Aatk
1.19625e-18	17.9222	3.66346	-3.66346	Penk
2.95662e-13	12.5292	3.64916	-3.64916	Ptprq
5.21991e-13	12.2823	3.64582	-3.64582	Spats2l
6.31864e-13	12.1994	3.64522	-3.64522	Aatk
1.80453e-17	16.7436	3.6433	-3.6433	Gvin1
1.80453e-17	16.7436	3.6433	-3.6433	Gm4070
2.32848e-17	16.6329	3.62961	-3.62961	Stag3
1.08142e-16	15.966	3.62232	-3.62232	Trpc1
2.11491e-30	29.6747	3.61953	-3.61953	Pdzd4
3.19665e-114	113.495	3.61425	-3.61425	Tbx18
2.08623e-62	61.6806	3.60623	-3.60623	Ptk7
1.85327e-17	16.7321	3.60223	-3.60223	Gm4070
1.85327e-17	16.7321	3.60223	-3.60223	Gvin1
1.51886e-20	19.8185	3.59994	-3.59994	Chrdl1
3.38881e-11	10.47	3.59596	-3.59596	Camk1g
1.03157e-10	9.9865	3.59323	-3.59323	Hdac9
7.29911e-17	16.1367	3.58897	-3.58897	Dchs1
3.71889e-17	16.4296	3.58636	-3.58636	Gm4070
3.71889e-17	16.4296	3.58636	-3.58636	Gvin1
1.11646e-12	11.9522	3.58147	-3.58147	Vstm5
2.15222e-12	11.6671	3.57208	-3.57208	Spats2l
1.56705e-21	20.8049	3.56999	-3.56999	Col11a1
7.8255e-34	33.1065	3.56977	-3.56977	Cdh11
2.97e-35	34.5272	3.56849	-3.56849	Dkk2
9.71841e-29	28.0124	3.55447	-3.55447	Pdzd4
1.05291e-56	55.9776	3.54736	-3.54736	Cxcl12
3.78499e-72	71.4219	3.54314	-3.54314	Ramp3
9.73938e-14	13.0115	3.53378	-3.53378	C1s1
1.23302e-17	16.909	3.52981	-3.52981	Epha4
8.23194e-11	10.0845	3.52581	-3.52581	Robo2
6.88888e-15	14.1619	3.52485	-3.52485	Reck
1.12158e-73	72.9502	3.52277	-3.52277	Eif2s3y
1.48047e-13	12.8296	3.51635	-3.51635	C1s1
5.52489e-12	11.2577	3.5046	-3.5046	Peg12
2.16085e-10	9.66538	3.50068	-3.50068	Ace
8.69118e-15	14.0609	3.49306	-3.49306	Xpnpep2
8.79924e-15	14.0556	3.49106	-3.49106	Xpnpep2
2.10376e-24	23.677	3.46888	-3.46888	Tmeff2
5.05889e-11	10.2959	3.4559	-3.4559	Mab21l2
1.59148e-14	13.7982	3.45381	-3.45381	Gm8773
1.30855e-18	17.8832	3.45156	-3.45156	Pcdh9
1.6067e-103	102.794	3.4346	-3.4346	Slit2
2.57344e-101	100.589	3.42789	-3.42789	Slit2
2.09128e-100	99.6796	3.42585	-3.42585	Slit2
2.09128e-100	99.6796	3.42585	-3.42585	Slit2
9.26535e-95	94.0331	3.41293	-3.41293	H2afy2
6.67114e-13	12.1758	3.4058	-3.4058	Cxcr6
1.01833e-18	17.9921	3.40486	-3.40486	Gpr153
1.01932e-150	149.992	3.39175	-3.39175	Akt3
3.02781e-11	10.5189	3.39112	-3.39112	Slc2a13
5.84599e-25	24.2331	3.38384	-3.38384	Scn3a
1.48205e-15	14.8291	3.37838	-3.37838	Sfrp1
1.57887e-12	11.8017	3.37729	-3.37729	Ctnnd2
5.37905e-18	17.2693	3.37428	-3.37428	Pcdh9
2.34139e-09	8.63053	3.36174	-3.36174	Kcnip1
2.34139e-09	8.63053	3.36174	-3.36174	Kcnip1
2.34139e-09	8.63053	3.36174	-3.36174	Kcnip1
5.00266e-17	16.3008	3.33546	-3.33546	Crispld2
3.47807e-53	52.4587	3.33257	-3.33257	Cxcl12
1.23435e-16	15.9086	3.32463	-3.32463	Pcdh9
1.02406e-10	9.98967	3.324	-3.324	4833412C05Rik
1.04963e-51	50.979	3.32337	-3.32337	Cxcl12
2.99089e-12	11.5242	3.31162	-3.31162	9930111J21Rik1
2.09627e-16	15.6786	3.31092	-3.31092	Pcdh9
6.29607e-62	61.2009	3.30639	-3.30639	Zfp704
1.09801e-42	41.9594	3.30626	-3.30626	Adgrl1
1.49213e-09	8.82619	3.29337	-3.29337	Jph1
3.31062e-84	83.4801	3.29212	-3.29212	S1pr3
1.16326e-16	15.9343	3.28759	-3.28759	Hspa12b
1.47371e-20	19.8316	3.28562	-3.28562	B630019K06Rik
7.56854e-36	35.121	3.27684	-3.27684	Ptprn
3.999e-32	31.398	3.27595	-3.27595	Ak5
3.62282e-11	10.441	3.25793	-3.25793	Nynrin
6.67067e-23	22.1758	3.25346	-3.25346	Zdhhc15
3.639e-38	37.439	3.24473	-3.24473	AW551984
1.93992e-23	22.7122	3.24435	-3.24435	Actg2
9.17081e-13	12.0376	3.24169	-3.24169	Nhs
8.16789e-10	9.08789	3.24143	-3.24143	Zfp105
3.53577e-09	8.45152	3.24069	-3.24069	2900092D14Rik
1.2446e-12	11.905	3.23656	-3.23656	Nhs
2.56995e-10	9.59007	3.23427	-3.23427	Amigo2
4.10291e-10	9.38691	3.23248	-3.23248	Lepr
5.0856e-37	36.2937	3.22931	-3.22931	AW551984
3.52619e-22	21.4527	3.22021	-3.22021	Pcdhb20
3.41779e-09	8.46625	3.2128	-3.2128	Dmp1
1.95322e-17	16.7092	3.21203	-3.21203	Lrfn3
8.47087e-10	9.07207	3.21194	-3.21194	Zpbp
1.24104e-17	16.9062	3.21055	-3.21055	Mppe1
7.73236e-09	8.11169	3.20994	-3.20994	Pantr1
6.3891e-13	12.1946	3.20854	-3.20854	Cap2
2.02972e-28	27.6926	3.2074	-3.2074	Shox2
3.17669e-09	8.49803	3.20723	-3.20723	Parp14
2.22989e-09	8.65172	3.2052	-3.2052	Kcnk3
2.80382e-40	39.5523	3.20458	-3.20458	Flrt3
4.66782e-10	9.33089	3.20147	-3.20147	Vnn1
5.5335e-10	9.257	3.19478	-3.19478	Jph2
3.17992e-40	39.4976	3.19365	-3.19365	Flrt3
4.79206e-10	9.31948	3.19266	-3.19266	Amigo2
6.49568e-12	11.1874	3.18949	-3.18949	C1s2
5.09784e-10	9.29261	3.18888	-3.18888	Amigo2
1.26536e-09	8.89779	3.18657	-3.18657	Prrg3
1.53219e-11	10.8147	3.18451	-3.18451	Chrdl1
1.65415e-10	9.78143	3.18239	-3.18239	Acpp
2.84233e-31	30.5463	3.1792	-3.1792	Shox2
7.78749e-10	9.1086	3.17491	-3.17491	Jph2
2.20404e-14	13.6568	3.17024	-3.17024	Ctla2a
2.26737e-14	13.6445	3.16735	-3.16735	Ctla2a
2.16568e-09	8.66441	3.16164	-3.16164	Prrg3
1.65019e-63	62.7825	3.16115	-3.16115	Celf2
9.43786e-09	8.02513	3.15951	-3.15951	Ednra
4.4769e-63	62.349	3.15852	-3.15852	Celf2
4.47202e-09	8.3495	3.15674	-3.15674	Rhox5
1.13895e-10	9.9435	3.15619	-3.15619	Cgn
1.1768e-10	9.9293	3.15463	-3.15463	Cgn
1.7681e-09	8.75249	3.15312	-3.15312	Kctd12b
5.44196e-62	61.2642	3.1519	-3.1519	Celf2
5.22435e-62	61.282	3.14577	-3.14577	Celf2
1.66852e-62	61.7777	3.14314	-3.14314	Celf2
1.06094e-13	12.9743	3.1376	-3.1376	Hcn1
9.16512e-62	61.0379	3.13477	-3.13477	Celf2
2.13206e-54	53.6712	3.13017	-3.13017	Olfm1
1.93901e-62	61.7124	3.12873	-3.12873	Celf2
3.13867e-09	8.50325	3.12589	-3.12589	Acsl6
1.41042e-27	26.8507	3.1248	-3.1248	Ptk2b
1.74461e-60	59.7583	3.12319	-3.12319	Celf2
1.24425e-28	27.9051	3.12264	-3.12264	Shox2
6.98915e-56	55.1556	3.12158	-3.12158	Olfm1
1.23725e-26	25.9075	3.12133	-3.12133	Ptk2b
2.15038e-09	8.66748	3.11837	-3.11837	Ralyl
1.50847e-61	60.8215	3.11725	-3.11725	Celf2
4.09541e-12	11.3877	3.11338	-3.11338	Il7
8.2389e-38	37.0841	3.11313	-3.11313	1500015A07Rik
4.16157e-09	8.38074	3.10857	-3.10857	Acsl6
2.33158e-08	7.63235	3.10525	-3.10525	Ntf3
1.726e-27	26.763	3.10481	-3.10481	Ptk2b
3.74949e-22	21.426	3.10252	-3.10252	Aspn
3.61117e-09	8.44235	3.09948	-3.09948	Zpbp
6.38322e-22	21.195	3.09793	-3.09793	Aspn
3.65989e-09	8.43653	3.08856	-3.08856	Ralyl
5.76358e-09	8.23931	3.08798	-3.08798	Acsl6
1.46251e-14	13.8349	3.08781	-3.08781	Armcx1
6.35923e-09	8.1966	3.08558	-3.08558	Acsl6
3.22193e-18	17.4919	3.08187	-3.08187	H2afy3
7.59233e-09	8.11963	3.08141	-3.08141	Syndig1
4.75201e-35	34.3231	3.07989	-3.07989	Cpt1c
1.36846e-22	21.8638	3.07905	-3.07905	Shox2
2.21301e-15	14.655	3.07771	-3.07771	Rapgef3
1.19642e-08	7.92212	3.07666	-3.07666	Tchh
9.15019e-09	8.03857	3.07449	-3.07449	Peg3
5.49648e-44	43.2599	3.07166	-3.07166	Ltbp4
1.0213e-07	6.99085	3.07149	-3.07149	Chil1
2.33389e-14	13.6319	3.07094	-3.07094	Armcx1
1.41107e-34	33.8505	3.07054	-3.07054	Cpt1c
9.26175e-11	10.0333	3.06814	-3.06814	Tspan12
4.26524e-43	42.3701	3.0667	-3.0667	Ltbp4
1.40888e-80	79.8511	3.04734	-3.04734	Pdlim2
2.26418e-14	13.6451	3.04676	-3.04676	Gap43
1.29915e-14	13.8863	3.04586	-3.04586	Rapgef3
1.35014e-08	7.86962	3.04385	-3.04385	Ptprv
1.79126e-41	40.7468	3.04303	-3.04303	Hs6st2
2.2946e-41	40.6393	3.04076	-3.04076	Hs6st2
1.66762e-82	81.7779	3.04032	-3.04032	Pdlim2
2.05497e-41	40.6872	3.0386	-3.0386	Hs6st2
7.55893e-25	24.1215	3.03777	-3.03777	Fam46c
1.71794e-14	13.765	3.03704	-3.03704	Rapgef3
2.62829e-41	40.5803	3.03611	-3.03611	Hs6st2
7.61588e-11	10.1183	3.03185	-3.03185	9930111J21Rik2
6.88854e-14	13.1619	3.02989	-3.02989	Armcx1
8.02403e-11	10.0956	3.02933	-3.02933	Cyp39a1
5.96222e-08	7.22459	3.02638	-3.02638	Ntf3
3.63655e-08	7.43931	3.01713	-3.01713	Lepr
3.63655e-08	7.43931	3.01713	-3.01713	Lepr
1.00706e-10	9.99694	3.01619	-3.01619	Cyp39a1
6.26696e-14	13.2029	3.01254	-3.01254	Armcx1
3.1877e-10	9.49652	3.0049	-3.0049	Itgbl1
2.69287e-24	23.5698	3.00169	-3.00169	Olfm1
6.67394e-15	14.1756	2.99572	-2.99572	Lef1
1.17761e-13	12.929	2.99481	-2.99481	Armcx1
3.21893e-29	28.4923	2.99263	-2.99263	Galnt13
1.93217e-07	6.71396	2.98446	-2.98446	Kcnip1
8.32903e-10	9.07941	2.98234	-2.98234	9930111J21Rik2
7.06172e-10	9.15109	2.98223	-2.98223	Parp9
2.21505e-10	9.65462	2.98176	-2.98176	Cyp39a1
1.98827e-07	6.70152	2.98054	-2.98054	Mmp13
4.30272e-15	14.3663	2.97825	-2.97825	Lef1
4.41795e-12	11.3548	2.97709	-2.97709	Zfp772
1.57811e-13	12.8019	2.96656	-2.96656	Tmem246
8.25612e-20	19.0832	2.96402	-2.96402	Cacna1g
1.4036e-75	74.8528	2.96377	-2.96377	Rasa4
6.17326e-16	15.2095	2.96332	-2.96332	Mbp
1.1819e-19	18.9274	2.95919	-2.95919	Cacna1g
1.22881e-19	18.9105	2.95791	-2.95791	Cacna1g
5.7501e-22	21.2403	2.95769	-2.95769	Cnr1
1.20796e-19	18.9179	2.95698	-2.95698	Cacna1g
1.13663e-15	14.9444	2.95519	-2.95519	Cdo1
9.94863e-18	17.0022	2.95312	-2.95312	Olfm1
5.92306e-75	74.2275	2.94771	-2.94771	Rasa4
4.54784e-10	9.34219	2.93706	-2.93706	Aoc3
1.01585e-07	6.99317	2.93046	-2.93046	Hdac9
1.47016e-07	6.83263	2.9267	-2.9267	Rnasel
5.34526e-10	9.27203	2.92479	-2.92479	Tll1
6.39117e-08	7.19442	2.91921	-2.91921	Klhl13
1.73181e-16	15.7615	2.91894	-2.91894	Pla2g7
5.7721e-07	6.23867	2.90371	-2.90371	Krt15
1.89757e-08	7.7218	2.90221	-2.90221	Izumo4
5.16196e-08	7.28719	2.90004	-2.90004	Mrgpre
6.73583e-08	7.17161	2.8965	-2.8965	Klhl13
6.73583e-08	7.17161	2.8965	-2.8965	Klhl13
5.72541e-10	9.24219	2.89206	-2.89206	5930403L14Rik
1.27542e-11	10.8943	2.88915	-2.88915	Rab7b
9.14065e-08	7.03902	2.88131	-2.88131	Cck
9.14065e-08	7.03902	2.88131	-2.88131	Cck
2.19542e-28	27.6585	2.87902	-2.87902	Itga7
1.4794e-14	13.8299	2.87195	-2.87195	Mamld1
4.69571e-08	7.3283	2.86996	-2.86996	Slc52a3
5.73778e-08	7.24126	2.86587	-2.86587	Chrd
5.73778e-08	7.24126	2.86587	-2.86587	Chrd
4.41989e-08	7.35459	2.8634	-2.8634	Ryr3
5.22561e-07	6.28186	2.8605	-2.8605	Cxcl14
1.54126e-07	6.81212	2.85942	-2.85942	Ptprz1
1.62304e-14	13.7897	2.8501	-2.8501	Mamld1
4.46372e-41	40.3503	2.84826	-2.84826	Alx1
2.18027e-12	11.6615	2.84728	-2.84728	Tro
6.08905e-07	6.21545	2.84403	-2.84403	Lhfpl3
6.08905e-07	6.21545	2.84403	-2.84403	Lhfpl3
5.28765e-07	6.27674	2.83903	-2.83903	Ntf3
2.41966e-12	11.6162	2.83536	-2.83536	Tro
5.44096e-13	12.2643	2.83183	-2.83183	Gnal
5.86666e-13	12.2316	2.83029	-2.83029	Gnal
2.37453e-14	13.6244	2.82458	-2.82458	Dgka
4.16871e-20	19.38	2.82423	-2.82423	Synpo
1.46278e-40	39.8348	2.81632	-2.81632	Dlk2
9.9465e-12	11.0023	2.81179	-2.81179	Tmem117
2.40106e-08	7.6196	2.81135	-2.81135	Cytip
2.7934e-07	6.55387	2.80932	-2.80932	Fam83g
3.03886e-13	12.5173	2.80348	-2.80348	Afap1l1
1.28757e-06	5.89023	2.80209	-2.80209	Ifi27l2a
1.01734e-38	37.9925	2.80193	-2.80193	Dlk2
1.42907e-20	19.8449	2.79569	-2.79569	Scara3
1.22844e-08	7.91065	2.7918	-2.7918	Podn
2.78476e-08	7.55521	2.79141	-2.79141	Col27a1
1.92342e-07	6.71593	2.78958	-2.78958	Slc52a3
1.67865e-06	5.77504	2.78731	-2.78731	Lum
1.39416e-06	5.85569	2.78694	-2.78694	Lgals7
2.46383e-07	6.60839	2.78634	-2.78634	Zkscan7
1.31167e-08	7.88218	2.78416	-2.78416	Podn
2.07291e-15	14.6834	2.78385	-2.78385	Synpo
1.23998e-08	7.90659	2.78377	-2.78377	Podn
3.05764e-79	78.5146	2.77419	-2.77419	Fndc4
8.67895e-09	8.06153	2.77407	-2.77407	Plxdc1
9.1365e-09	8.03922	2.77209	-2.77209	Plxdc1
1.00648e-18	17.9972	2.77033	-2.77033	Pcdhb17
3.69518e-12	11.4324	2.75657	-2.75657	Pcdhb18
1.48329e-06	5.82877	2.75156	-2.75156	Id4
5.35598e-07	6.27116	2.75138	-2.75138	Pi15
1.08552e-08	7.96436	2.74984	-2.74984	Pygo1
1.71547e-06	5.76562	2.74501	-2.74501	Islr
2.09846e-07	6.6781	2.743	-2.743	Ism1
6.42544e-10	9.1921	2.74043	-2.74043	Naalad2
1.02586e-08	7.98891	2.73752	-2.73752	Arhgef15
3.13724e-11	10.5035	2.73573	-2.73573	Pcdhb21
1.61244e-19	18.7925	2.73403	-2.73403	Gas1
6.41026e-09	8.19312	2.72977	-2.72977	Pcdhb19
1.52633e-06	5.81635	2.72805	-2.72805	Ntng1
1.52633e-06	5.81635	2.72805	-2.72805	Ntng1
1.52633e-06	5.81635	2.72805	-2.72805	Ntng1
1.52633e-06	5.81635	2.72805	-2.72805	Ntng1
1.52633e-06	5.81635	2.72805	-2.72805	Ntng1
1.43574e-06	5.84292	2.72343	-2.72343	Cxcr4
8.52522e-52	51.0693	2.72219	-2.72219	Npr2
7.61054e-10	9.11858	2.71722	-2.71722	Cd59a
2.23423e-06	5.65087	2.70993	-2.70993	Islr
8.81825e-10	9.05462	2.70765	-2.70765	Cd59a
6.63985e-07	6.17784	2.7003	-2.7003	Hs6st3
5.00023e-11	10.301	2.69071	-2.69071	Pitpnc1
2.63141e-93	92.5798	2.68271	-2.68271	Tgfb1i1
2.04567e-06	5.68916	2.68001	-2.68001	Dact1
6.58194e-92	91.1816	2.67825	-2.67825	Tgfb1i1
6.09835e-07	6.21479	2.67765	-2.67765	Npas3
4.24368e-06	5.37226	2.67454	-2.67454	Fat2
1.24474e-89	88.9049	2.67296	-2.67296	Tgfb1i1
4.51019e-09	8.34581	2.67061	-2.67061	Agtr2
9.16656e-09	8.03779	2.67006	-2.67006	Fzd1
5.18339e-17	16.2854	2.65497	-2.65497	Il1rl1
2.26989e-11	10.644	2.64632	-2.64632	Abat
8.03116e-32	31.0952	2.64563	-2.64563	Prr5l
2.16738e-31	30.6641	2.64246	-2.64246	Prr5l
1.11807e-06	5.95153	2.64184	-2.64184	Slc52a3
5.02948e-13	12.2985	2.64083	-2.64083	Lama4
1.01789e-89	88.9923	2.63994	-2.63994	Tgfb1i1
1.29073e-19	18.8892	2.63828	-2.63828	Plag1
1.14077e-29	28.9428	2.63793	-2.63793	B4galt4
1.3694e-09	8.86347	2.63792	-2.63792	Mgll
4.41546e-14	13.355	2.63479	-2.63479	Osr2
1.20014e-09	8.92077	2.63406	-2.63406	Mgll
2.3866e-06	5.62222	2.63082	-2.63082	Skap1
2.3866e-06	5.62222	2.63082	-2.63082	Skap1
1.38982e-09	8.85704	2.62954	-2.62954	Mgll
1.64914e-09	8.78274	2.62939	-2.62939	1700071M16Rik
7.9974e-30	29.0971	2.6292	-2.6292	B4galt4
6.92405e-07	6.15964	2.62566	-2.62566	Gpm6b
6.43813e-07	6.19124	2.62359	-2.62359	Gpm6b
2.98336e-11	10.5253	2.61939	-2.61939	Abat
1.30502e-06	5.88438	2.61799	-2.61799	1500009L16Rik
5.86045e-07	6.23207	2.61721	-2.61721	Col8a2
6.82834e-07	6.16568	2.61687	-2.61687	Gpm6b
5.01493e-06	5.29973	2.61581	-2.61581	Otud7a
1.59491e-09	8.79726	2.60729	-2.60729	1700071M16Rik
3.92955e-07	6.40566	2.60613	-2.60613	Sgk3
4.05405e-16	15.3921	2.60438	-2.60438	Fam189b
5.22203e-29	28.2822	2.60434	-2.60434	Prr5l
4.07773e-07	6.38958	2.60258	-2.60258	Agt
4.70075e-07	6.32783	2.59833	-2.59833	Sgk3
7.68295e-07	6.11447	2.59817	-2.59817	Erich2
2.5192e-06	5.59874	2.59646	-2.59646	Plxnc1
1.01946e-13	12.9916	2.59324	-2.59324	Adamts9
3.39544e-27	26.4691	2.59247	-2.59247	Rab27b
6.22231e-06	5.20605	2.59105	-2.59105	Mettl7b
3.6693e-06	5.43542	2.58994	-2.58994	Shisa2
2.31432e-29	28.6356	2.58594	-2.58594	Rab27b
7.04533e-14	13.1521	2.5852	-2.5852	Lama2
1.14201e-28	27.9423	2.5848	-2.5848	Rab27b
1.28239e-28	27.892	2.58458	-2.58458	Rab27b
1.58763e-33	32.7993	2.58416	-2.58416	Lgals9
1.70957e-33	32.7671	2.58406	-2.58406	Lgals9
2.02529e-06	5.69351	2.57875	-2.57875	Fam19a1
5.98451e-06	5.22297	2.57639	-2.57639	Dact1
5.52636e-09	8.25756	2.57319	-2.57319	Mmp9
9.38411e-07	6.02761	2.57211	-2.57211	Gpm6b
6.65551e-07	6.17682	2.57204	-2.57204	Sgk3
2.77045e-57	56.5574	2.57159	-2.57159	Gpc4
2.5415e-13	12.5949	2.57122	-2.57122	Arxes1
7.99901e-07	6.09696	2.56793	-2.56793	Gpm6b
4.51143e-13	12.3457	2.5633	-2.5633	Prss35
1.13076e-07	6.94663	2.55784	-2.55784	Cacna1b
1.20604e-05	4.91864	2.55757	-2.55757	Angptl7
1.06325e-06	5.97337	2.55553	-2.55553	Gpm6b
2.42732e-06	5.61487	2.55534	-2.55534	Fam26e
8.59885e-07	6.06556	2.55341	-2.55341	Gpm6b
1.30438e-06	5.8846	2.5504	-2.5504	Ndn
1.84424e-16	15.7342	2.54966	-2.54966	Pard3b
4.04915e-26	25.3926	2.54917	-2.54917	Lmo7
1.15436e-06	5.93766	2.54606	-2.54606	Gpm6b
2.7566e-08	7.55963	2.54396	-2.54396	Lef1
9.48747e-07	6.02285	2.54279	-2.54279	Gpm6b
3.60231e-06	5.44342	2.5423	-2.5423	Itga9
3.41705e-14	13.4663	2.54147	-2.54147	Rftn1
6.88338e-28	27.1622	2.54144	-2.54144	4930402H24Rik
7.59108e-06	5.1197	2.53792	-2.53792	Cpn2
1.18144e-14	13.9276	2.53528	-2.53528	Eomes
6.47316e-49	48.1889	2.53356	-2.53356	Gm6182
6.47316e-49	48.1889	2.53356	-2.53356	Gm14296
1.81117e-47	46.742	2.5328	-2.5328	Gm14296
1.81117e-47	46.742	2.5328	-2.5328	Gm6182
2.24617e-12	11.6486	2.5315	-2.5315	Add2
1.82849e-40	39.7379	2.53113	-2.53113	Tns1
1.83728e-40	39.7358	2.53112	-2.53112	Tns1
1.36935e-17	16.8635	2.53049	-2.53049	Ldb2
1.52505e-07	6.81672	2.52814	-2.52814	Ccdc88c
6.70106e-06	5.17386	2.52802	-2.52802	Gm9899
6.34003e-23	22.1979	2.5279	-2.5279	P4ha3
2.99089e-12	11.5242	2.52034	-2.52034	Add2
3.24525e-48	47.4888	2.52018	-2.52018	Gm14296
3.24525e-48	47.4888	2.52018	-2.52018	Gm6182
1.42808e-46	45.8452	2.52008	-2.52008	Gm6182
1.42808e-46	45.8452	2.52008	-2.52008	Gm14296
4.78812e-06	5.31983	2.5193	-2.5193	Colec10
1.68035e-10	9.7746	2.51848	-2.51848	2810408A11Rik
2.62852e-14	13.5803	2.51785	-2.51785	Eomes
8.53018e-06	5.06904	2.51601	-2.51601	AI115009
5.99807e-18	17.222	2.51275	-2.51275	Ldb2
6.15585e-14	13.2107	2.51036	-2.51036	Slc1a3
2.89391e-07	6.53851	2.50844	-2.50844	Cacna1b
1.84469e-05	4.73408	2.50527	-2.50527	Ifi27l2a
1.09189e-17	16.9618	2.4984	-2.4984	Ldb2
2.41359e-56	55.6173	2.49597	-2.49597	Pkia
1.98867e-05	4.70144	2.49027	-2.49027	Gatm
1.4074e-18	17.8516	2.4874	-2.4874	Gli2
8.72725e-06	5.05912	2.4867	-2.4867	Ccdc68
2.9446e-07	6.53097	2.48474	-2.48474	Hey2
3.73412e-08	7.42781	2.48045	-2.48045	Lpcat2
1.41332e-05	4.84976	2.47887	-2.47887	Gabra2
1.41138e-07	6.85036	2.47738	-2.47738	Nfatc2
4.5608e-18	17.341	2.47372	-2.47372	Prorsd1
4.67987e-09	8.32977	2.47097	-2.47097	Tmem200a
2.43016e-11	10.6144	2.46841	-2.46841	Add2
2.08e-05	4.68194	2.46665	-2.46665	Foxl2os
1.11052e-06	5.95447	2.45963	-2.45963	Mrgprf
3.2044e-11	10.4943	2.45639	-2.45639	Add2
2.14354e-07	6.66887	2.45523	-2.45523	Nfatc2
1.30771e-06	5.88349	2.45356	-2.45356	C130046K22Rik
1.38692e-05	4.85795	2.45322	-2.45322	Krt7
1.07443e-05	4.96882	2.44904	-2.44904	Ralyl
8.94775e-09	8.04829	2.44634	-2.44634	Tro
2.48335e-07	6.60496	2.44521	-2.44521	Nfatc2
3.59622e-08	7.44415	2.4384	-2.4384	Cpa6
4.70075e-07	6.32783	2.43785	-2.43785	Nfatc2
1.47134e-05	4.83229	2.4373	-2.4373	Kcnj2
2.10833e-05	4.67606	2.43723	-2.43723	Itga9
1.40862e-07	6.85121	2.43289	-2.43289	Meg3
5.0115e-18	17.3	2.42524	-2.42524	Myl9
3.81886e-07	6.41807	2.42209	-2.42209	Nfatc2
2.86476e-07	6.54291	2.42042	-2.42042	Nfatc2
7.33925e-07	6.13435	2.41231	-2.41231	Nfatc2
1.9831e-05	4.70266	2.40932	-2.40932	Snap91
1.9831e-05	4.70266	2.40932	-2.40932	Snap91
1.9831e-05	4.70266	2.40932	-2.40932	Snap91
2.05563e-16	15.6871	2.40882	-2.40882	Prorsd1
2.1159e-05	4.67451	2.40808	-2.40808	Fgf18
2.1159e-05	4.67451	2.40808	-2.40808	Fgf18
2.04252e-05	4.68983	2.40778	-2.40778	Snap91
2.16933e-05	4.66367	2.40363	-2.40363	Snap91
2.61385e-05	4.58272	2.40235	-2.40235	Cys1
2.06448e-25	24.6852	2.40111	-2.40111	Efna5
4.31456e-07	6.36506	2.39793	-2.39793	Nfatc2
2.38717e-05	4.62212	2.39633	-2.39633	Snap91
9.98733e-07	6.00055	2.39479	-2.39479	Nfatc2
1.24518e-06	5.90477	2.39468	-2.39468	Meg3
3.49646e-09	8.45637	2.39449	-2.39449	Mcf2l
2.39917e-15	14.6199	2.39407	-2.39407	Il1rl1
1.36952e-22	21.8634	2.38936	-2.38936	Sdpr
4.8648e-05	4.31293	2.38904	-2.38904	Col23a1
3.00226e-05	4.52255	2.38755	-2.38755	Cys1
3.00226e-05	4.52255	2.38755	-2.38755	Cys1
8.2803e-07	6.08195	2.38392	-2.38392	Frat2
7.75529e-11	10.1104	2.3833	-2.3833	Ptgs2os2
1.70358e-15	14.7686	2.38241	-2.38241	Il1rl1
5.92445e-07	6.22735	2.38103	-2.38103	Nfatc2
1.13431e-06	5.94527	2.37915	-2.37915	Meg3
1.06124e-06	5.97418	2.37847	-2.37847	Tac1
3.05042e-06	5.51564	2.37814	-2.37814	Tmem35
1.06768e-24	23.9716	2.37702	-2.37702	Efna5
1.52698e-138	137.816	2.37186	-2.37186	Adgra3
1.56814e-06	5.80462	2.36786	-2.36786	Nfatc2
2.59912e-05	4.58517	2.36707	-2.36707	Zfp385b
5.63332e-09	8.24924	2.36656	-2.36656	Mcf2l
9.21488e-08	7.03551	2.3636	-2.3636	Edn1
3.56559e-14	13.4479	2.36225	-2.36225	Slc39a8
9.42574e-07	6.02568	2.36033	-2.36033	Fam109b
2.47961e-06	5.60562	2.3594	-2.3594	Cfap69
6.37602e-09	8.19545	2.35937	-2.35937	Mcf2l
2.54647e-06	5.59406	2.35937	-2.35937	Tgfa
2.32028e-28	27.6345	2.35886	-2.35886	Tdrkh
8.91662e-07	6.0498	2.35744	-2.35744	Nfatc2
9.03592e-19	18.044	2.35714	-2.35714	Gsdmd
2.88236e-09	8.54025	2.3546	-2.3546	4930432K21Rik
5.91105e-05	4.22834	2.3523	-2.3523	Pde7b
3.3061e-05	4.48068	2.34819	-2.34819	Bend5
1.36803e-09	8.8639	2.34373	-2.34373	Il17d
3.5119e-05	4.45446	2.34337	-2.34337	Bend5
2.8395e-05	4.54676	2.34262	-2.34262	Spock2
2.08974e-05	4.67991	2.33758	-2.33758	Rnf43
3.97731e-06	5.40041	2.33722	-2.33722	4833422C13Rik
2.16272e-06	5.665	2.33588	-2.33588	Dtx3l
1.06874e-07	6.97113	2.3325	-2.3325	Pkn3
4.64561e-06	5.33296	2.33201	-2.33201	Mctp1
1.26501e-05	4.89791	2.33099	-2.33099	Fam189a2
3.51178e-05	4.45447	2.33001	-2.33001	Ralyl
2.45309e-09	8.61029	2.32818	-2.32818	Cln3
1.35401e-42	41.8684	2.32786	-2.32786	Cacna1c
4.69899e-43	42.328	2.32746	-2.32746	Cacna1c
6.49088e-30	29.1877	2.3265	-2.3265	Zdhhc1
1.11885e-13	12.9512	2.32549	-2.32549	Rian
7.90221e-43	42.1023	2.32367	-2.32367	Cacna1c
3.67537e-10	9.4347	2.32336	-2.32336	Psrc1
2.11031e-42	41.6757	2.32312	-2.32312	Cacna1c
1.93808e-08	7.71263	2.32039	-2.32039	Add2
8.93163e-36	35.0491	2.31909	-2.31909	Pros1
2.24372e-43	42.649	2.31894	-2.31894	Cacna1c
2.01357e-43	42.696	2.31854	-2.31854	Cacna1c
3.56557e-10	9.44787	2.31514	-2.31514	Psrc1
1.50962e-43	42.8211	2.31477	-2.31477	Cacna1c
2.16529e-42	41.6645	2.31374	-2.31374	Cacna1c
2.30892e-13	12.6366	2.31304	-2.31304	Slc39a8
1.90824e-07	6.71937	2.31164	-2.31164	Cpa6
1.94299e-05	4.71153	2.31081	-2.31081	Fam105a
1.96044e-05	4.70765	2.31012	-2.31012	Fam105a
3.16776e-07	6.49925	2.30936	-2.30936	Negr1
2.65621e-43	42.5757	2.30934	-2.30934	Cacna1c
2.65621e-43	42.5757	2.30934	-2.30934	Cacna1c
5.39093e-44	43.2683	2.30359	-2.30359	Col8a1
7.52563e-05	4.12346	2.30062	-2.30062	Atcay
2.05405e-06	5.68739	2.29833	-2.29833	Pcdhb14
3.07868e-22	21.5116	2.29796	-2.29796	Ldlrad4
8.46415e-05	4.07242	2.29709	-2.29709	Mfap5
1.13489e-40	39.945	2.29659	-2.29659	Cacna1c
9.37527e-05	4.02802	2.29442	-2.29442	Tnmd
1.07761e-16	15.9675	2.29172	-2.29172	Patz1
4.45258e-14	13.3514	2.29118	-2.29118	Cep112
1.62108e-12	11.7902	2.28746	-2.28746	Arxes2
1.24951e-13	12.9033	2.28453	-2.28453	Slc39a8
5.75417e-09	8.24002	2.28402	-2.28402	4930432K21Rik
1.059e-17	16.9751	2.27998	-2.27998	Patz1
2.1965e-27	26.6583	2.27699	-2.27699	Bambi
1.95803e-05	4.70818	2.27403	-2.27403	Pdgfb
2.53031e-13	12.5968	2.26798	-2.26798	Cdc42ep3
6.14368e-05	4.21157	2.26763	-2.26763	Zfp385b
7.93833e-09	8.10027	2.26713	-2.26713	Cln3
7.06492e-16	15.1509	2.26661	-2.26661	Patz1
2.15825e-07	6.6659	2.2663	-2.2663	Tro
6.49822e-17	16.1872	2.26573	-2.26573	Patz1
0.000104097	3.98256	2.2653	-2.2653	Syt10
6.15929e-17	16.2105	2.2648	-2.2648	Patz1
1.21086e-08	7.91691	2.26072	-2.26072	Igip
6.63377e-05	4.17824	2.25906	-2.25906	Bmyc
6.84468e-05	4.16465	2.25789	-2.25789	Zfp385b
0.000111045	3.9545	2.25392	-2.25392	Ttbk1
3.73977e-07	6.42716	2.25367	-2.25367	Ror1
1.20461e-05	4.91915	2.25141	-2.25141	Adam11
3.89553e-28	27.4094	2.25021	-2.25021	Hic1
6.95648e-05	4.15761	2.24992	-2.24992	Nell2
6.77557e-08	7.16905	2.2448	-2.2448	Zfp949
6.82879e-26	25.1657	2.24397	-2.24397	Wnt10b
0.000103741	3.98405	2.24301	-2.24301	Skap1
3.33796e-05	4.47652	2.2429	-2.2429	Prokr1
5.37448e-07	6.26966	2.23897	-2.23897	Tro
0.000120851	3.91775	2.2387	-2.2387	Clca3a1
1.13667e-05	4.94437	2.23763	-2.23763	AF357359
8.70108e-07	6.06043	2.23734	-2.23734	Ptprb
2.54108e-06	5.59498	2.23442	-2.23442	Nptx1
2.92026e-05	4.53458	2.23273	-2.23273	Pls1
1.5888e-21	20.7989	2.22836	-2.22836	Wbscr17
2.68578e-14	13.5709	2.22496	-2.22496	Klhdc8a
1.19368e-06	5.92311	2.22403	-2.22403	Rac3
2.3951e-12	11.6207	2.22357	-2.22357	Svip
1.25957e-07	6.89978	2.22319	-2.22319	Add2
2.27202e-07	6.64359	2.21722	-2.21722	Fam167a
8.29679e-12	11.0811	2.21472	-2.21472	Fras1
2.04322e-25	24.6897	2.21415	-2.21415	3110039I08Rik
3.03797e-10	9.51742	2.21361	-2.21361	Robo1
4.06986e-05	4.39042	2.212	-2.212	Adam11
0.000133097	3.87583	2.21082	-2.21082	Pced1b
3.15621e-05	4.50083	2.21004	-2.21004	A730056A06Rik
1.71536e-07	6.76565	2.20807	-2.20807	Samd9l
0.000121726	3.91462	2.20759	-2.20759	BC021767
9.2815e-10	9.03238	2.20583	-2.20583	Ispd
4.22748e-12	11.3739	2.20342	-2.20342	Ctsh
3.00383e-08	7.52233	2.20285	-2.20285	Tmem119
6.14368e-05	4.21157	2.20225	-2.20225	Fam105a
7.38928e-27	26.1314	2.20222	-2.20222	Hic1
0.000158408	3.80022	2.20007	-2.20007	Clca3a1
8.62326e-11	10.0643	2.19958	-2.19958	Cxx1c
5.57366e-09	8.25386	2.19806	-2.19806	Zmat1
4.89107e-26	25.3106	2.19757	-2.19757	Cplx2
5.0048e-05	4.30061	2.19755	-2.19755	Siglecg
0.000184522	3.73395	2.19734	-2.19734	AI606473
6.7174e-06	5.1728	2.19087	-2.19087	Dlgap1
1.29506e-05	4.88771	2.18163	-2.18163	Sytl4
2.15806e-11	10.6659	2.17881	-2.17881	Ispd
5.32507e-11	10.2737	2.17813	-2.17813	Il17rd
3.60476e-07	6.44312	2.17764	-2.17764	Ptgfr
1.20855e-07	6.91774	2.17574	-2.17574	Cemip
5.30707e-06	5.27515	2.17192	-2.17192	Tuba8
4.16363e-05	4.38053	2.17121	-2.17121	A730056A06Rik
1.68766e-05	4.77272	2.17091	-2.17091	Zfp455
1.85552e-07	6.73154	2.17056	-2.17056	Piezo2
7.84756e-06	5.10527	2.17033	-2.17033	Col17a1
1.27702e-10	9.8938	2.16748	-2.16748	Tmem200b
4.79393e-11	10.3193	2.16732	-2.16732	Pcdhb22
8.4358e-06	5.07387	2.16384	-2.16384	Col17a1
1.38407e-07	6.85884	2.16384	-2.16384	Zfp949
4.22143e-06	5.37454	2.16054	-2.16054	Igsf10
9.37259e-06	5.02814	2.15633	-2.15633	Sh2d3c
9.37259e-06	5.02814	2.15633	-2.15633	Sh2d3c
1.87379e-62	61.7273	2.15416	-2.15416	Col6a3
0.000113682	3.94431	2.15407	-2.15407	C130046K22Rik
0.000113682	3.94431	2.15407	-2.15407	C130046K22Rik
4.84924e-06	5.31433	2.15191	-2.15191	B3galt1
0.000209044	3.67976	2.15086	-2.15086	Gm26688
1.08534e-05	4.96443	2.14163	-2.14163	Armcx6
3.35703e-41	40.474	2.14146	-2.14146	Galnt11
3.33763e-05	4.47656	2.137	-2.137	Crip1
0.000142091	3.84743	2.13356	-2.13356	Ldhd
0.000253326	3.59632	2.133	-2.133	Nudt10
1.72329e-05	4.76364	2.13256	-2.13256	Klhdc8b
4.11553e-05	4.38557	2.13148	-2.13148	Sytl4
4.11553e-05	4.38557	2.13148	-2.13148	Sytl4
5.52865e-05	4.25738	2.13087	-2.13087	Pnmal2
1.31215e-05	4.88202	2.13066	-2.13066	Cd248
7.16984e-07	6.14449	2.13016	-2.13016	Klf2
2.76564e-21	20.5582	2.12726	-2.12726	Podnl1
2.83499e-08	7.54745	2.12667	-2.12667	Enpp3
5.45182e-05	4.26346	2.12636	-2.12636	Glt1d1
8.62288e-63	62.0643	2.1258	-2.1258	Col6a3
7.79417e-12	11.1082	2.12209	-2.12209	3830406C13Rik
1.41616e-05	4.84889	2.12122	-2.12122	Dlgap1
9.64028e-12	11.0159	2.1208	-2.1208	3830406C13Rik
5.41533e-40	39.2664	2.11752	-2.11752	Lrp5
3.00748e-06	5.5218	2.11586	-2.11586	Smarca1
3.10278e-06	5.50825	2.11476	-2.11476	Smarca1
1.54887e-10	9.80998	2.11461	-2.11461	Casp12
1.20751e-11	10.9181	2.10915	-2.10915	3830406C13Rik
1.47238e-11	10.832	2.10794	-2.10794	3830406C13Rik
0.000251382	3.59967	2.10736	-2.10736	Tnni2
1.41894e-05	4.84804	2.10726	-2.10726	Pik3c2b
0.000365454	3.43717	2.10714	-2.10714	Satb1
0.000145634	3.83674	2.10666	-2.10666	Nkd2
3.39711e-23	22.4689	2.10565	-2.10565	Rab6b
4.59424e-12	11.3378	2.10076	-2.10076	Fbxl20
1.49045e-11	10.8267	2.10058	-2.10058	3830406C13Rik
2.83273e-11	10.5478	2.10014	-2.10014	Svip
7.68901e-10	9.11413	2.09793	-2.09793	Ispd
0.000371385	3.43018	2.09664	-2.09664	Lin7a
0.000371385	3.43018	2.09664	-2.09664	Lin7a
1.8577e-10	9.73102	2.09436	-2.09436	Fam132a
6.98319e-10	9.15595	2.09216	-2.09216	Cpq
2.49973e-27	26.6021	2.09195	-2.09195	Apbb1ip
7.24531e-10	9.13994	2.0905	-2.0905	Cpq
7.67028e-09	8.11519	2.08946	-2.08946	Nova1
0.000394678	3.40376	2.08659	-2.08659	Syt1
0.000394678	3.40376	2.08659	-2.08659	Syt1
0.000394678	3.40376	2.08659	-2.08659	Syt1
1.66762e-18	17.7779	2.08422	-2.08422	Gm14431
1.66762e-18	17.7779	2.08422	-2.08422	Gm8898
6.53767e-26	25.1846	2.08326	-2.08326	3110039I08Rik
8.39261e-10	9.0761	2.08246	-2.08246	Mest
9.39489e-09	8.02711	2.08219	-2.08219	Zfp354c
1.77097e-07	6.75179	2.08132	-2.08132	Zfp810
8.8047e-10	9.05529	2.08095	-2.08095	Mest
1.19718e-09	8.92184	2.08088	-2.08088	Mest
2.83064e-19	18.5481	2.07916	-2.07916	Glt8d2
0.000104563	3.98062	2.07613	-2.07613	Mbp
0.000255043	3.59339	2.07025	-2.07025	Tnip3
1.79711e-05	4.74543	2.06972	-2.06972	Fmo5
1.79711e-05	4.74543	2.06972	-2.06972	Fmo5
1.79711e-05	4.74543	2.06972	-2.06972	Fmo5
4.66427e-06	5.33122	2.06963	-2.06963	Ogdhl
0.000449714	3.34706	2.06922	-2.06922	Lin7a
0.000282356	3.5492	2.06876	-2.06876	Adam5
4.15909e-05	4.381	2.0679	-2.0679	Nrg2
0.000294822	3.53044	2.05978	-2.05978	Adam5
0.000314063	3.50298	2.05867	-2.05867	Adam5
4.8928e-05	4.31044	2.05833	-2.05833	Nacad
0.000208695	3.68049	2.05783	-2.05783	40238
2.46494e-05	4.60819	2.05589	-2.05589	Rgag4
0.000528463	3.27699	2.05555	-2.05555	Satb1
0.000528463	3.27699	2.05555	-2.05555	Satb1
0.000528463	3.27699	2.05555	-2.05555	Satb1
0.000217112	3.66332	2.05494	-2.05494	Camk2b
0.000217112	3.66332	2.05494	-2.05494	Camk2b
0.000314812	3.50195	2.05154	-2.05154	Rbp4
0.000223384	3.65095	2.05091	-2.05091	Camk2b
8.69342e-10	9.06081	2.05074	-2.05074	Krt19
0.000328731	3.48316	2.0496	-2.0496	Adam5
5.79102e-07	6.23724	2.04779	-2.04779	Rims2
5.79102e-07	6.23724	2.04779	-2.04779	Rims2
1.24506e-17	16.9048	2.04564	-2.04564	Gm8898
1.24506e-17	16.9048	2.04564	-2.04564	Gm14431
1.19579e-10	9.92235	2.0447	-2.0447	3830406C13Rik
0.000516276	3.28712	2.04361	-2.04361	Esyt3
1.63038e-09	8.78771	2.04187	-2.04187	Arhgdig
0.000385253	3.41425	2.04043	-2.04043	Rgs9
9.36331e-18	17.0286	2.03981	-2.03981	Gm8898
9.36331e-18	17.0286	2.03981	-2.03981	Gm14431
1.94035e-05	4.71212	2.03619	-2.03619	C920006O11Rik
2.99453e-09	8.52367	2.03259	-2.03259	3830406C13Rik
0.000582376	3.2348	2.02847	-2.02847	Caps2
1.76812e-05	4.75249	2.0267	-2.0267	Scn2a1
6.90604e-18	17.1608	2.02499	-2.02499	Sipa1l2
0.000512347	3.29044	2.02472	-2.02472	Myo18b
1.15978e-08	7.93563	2.0242	-2.0242	Rbl2
1.22852e-09	8.91062	2.02409	-2.02409	Rdm1
0.000661283	3.17961	2.02133	-2.02133	Vsnl1
1.03246e-11	10.9861	2.01787	-2.01787	Ctxn1
9.76416e-17	16.0104	2.01709	-2.01709	Gm8898
9.76416e-17	16.0104	2.01709	-2.01709	Gm14431
2.38389e-08	7.62271	2.01686	-2.01686	Ccpg1
0.00042736	3.36921	2.01588	-2.01588	Rbp4
0.000510585	3.29193	2.0153	-2.0153	Nr1h5
0.000510585	3.29193	2.0153	-2.0153	Nr1h5
8.30232e-05	4.0808	2.01469	-2.01469	Dlgap1
0.000656145	3.183	2.01465	-2.01465	Cpz
1.26031e-06	5.89952	2.01066	-2.01066	Tmem241
3.02868e-08	7.51875	2.00845	-2.00845	Ccpg1
1.54234e-08	7.81182	2.00765	-2.00765	Rbl2
2.60063e-10	9.58492	2.00617	-2.00617	Runx1t1
1.0986e-05	4.95916	2.00598	-2.00598	Tgfb3
0.000421861	3.37483	2.00468	-2.00468	Cd59b
1.41156e-08	7.8503	2.00361	-2.00361	Rbl2
6.70193e-06	5.1738	2.00272	-2.00272	Cxcl16
5.11719e-10	9.29097	1.9989	-1.9989	Chst2
1.31135e-06	5.88228	1.99863	-1.99863	Rims2
1.11774e-09	8.95166	1.99819	-1.99819	Ralgds
1.12357e-09	8.9494	1.99756	-1.99756	Ralgds
4.32286e-11	10.3642	1.99539	-1.99539	Rps6ka5
3.82835e-10	9.41699	1.99486	-1.99486	Runx1t1
4.00741e-10	9.39714	1.99421	-1.99421	Runx1t1
5.02547e-12	11.2988	1.9926	-1.9926	Pcdh18
4.42102e-28	27.3545	1.99186	-1.99186	Cd34
0.000158408	3.80022	1.9913	-1.9913	Optc
0.000158408	3.80022	1.9913	-1.9913	Optc
0.000158408	3.80022	1.9913	-1.9913	Optc
1.63075e-28	27.7876	1.99079	-1.99079	Cd34
1.11983e-09	8.95085	1.99025	-1.99025	Ralgds
6.36533e-30	29.1962	1.98981	-1.98981	Smim19
1.1221e-09	8.94997	1.9897	-1.9897	Ralgds
7.58448e-30	29.1201	1.98968	-1.98968	Smim19
2.72092e-05	4.56528	1.98644	-1.98644	Plch1
2.72092e-05	4.56528	1.98644	-1.98644	Plch1
2.72092e-05	4.56528	1.98644	-1.98644	Plch1
0.000579383	3.23703	1.98589	-1.98589	Gca
0.00058972	3.22935	1.98388	-1.98388	Sh2d1b1
0.00081391	3.08942	1.98175	-1.98175	Ntng1
0.00081391	3.08942	1.98016	-1.98016	Msx1
5.88751e-24	23.2301	1.97998	-1.97998	Arhgef25
3.51431e-22	21.4542	1.97819	-1.97819	Tead3
7.26756e-06	5.13861	1.97816	-1.97816	Rcan2
3.7057e-22	21.4311	1.97556	-1.97556	Tead3
2.93567e-05	4.53229	1.97496	-1.97496	Nod1
0.000451315	3.34552	1.97284	-1.97284	Zfp185
2.36527e-15	14.6261	1.97217	-1.97217	Gm1673
3.64814e-05	4.43793	1.97101	-1.97101	Pkp3
3.64814e-05	4.43793	1.97101	-1.97101	Pkp3
1.7477e-21	20.7575	1.96762	-1.96762	Tead3
1.79813e-07	6.74518	1.96485	-1.96485	Gng8
2.65304e-07	6.57626	1.96393	-1.96393	Syt17
6.87004e-06	5.16304	1.96305	-1.96305	Pde5a
0.000945683	3.02425	1.96161	-1.96161	Cldn19
0.000656348	3.18287	1.96151	-1.96151	Axin2
1.54172e-23	22.812	1.96109	-1.96109	Arhgef25
9.4947e-06	5.02252	1.96039	-1.96039	Rcan2
2.71334e-05	4.5665	1.95838	-1.95838	Rims2
0.000494318	3.30599	1.9582	-1.9582	Zfp185
0.000252972	3.59693	1.95814	-1.95814	Dlgap1
6.76602e-61	60.1697	1.95676	-1.95676	Sema3a
1.53008e-60	59.8153	1.95513	-1.95513	Sema3a
8.37863e-07	6.07683	1.95506	-1.95506	Gas7
5.81109e-40	39.2357	1.95337	-1.95337	Obsl1
4.34853e-60	59.3617	1.95126	-1.95126	Sema3a
8.3278e-07	6.07947	1.95059	-1.95059	Gas7
8.3278e-07	6.07947	1.95059	-1.95059	Gas7
0.000965267	3.01535	1.94984	-1.94984	Ifi47
2.09826e-09	8.67814	1.94757	-1.94757	Mcam
1.7978e-07	6.74526	1.94686	-1.94686	Sgcd
0.000623743	3.20499	1.94234	-1.94234	Cilp2
0.00103281	2.98598	1.94057	-1.94057	Ifi47
0.00103281	2.98598	1.94057	-1.94057	Ifi47
0.000793992	3.10018	1.94022	-1.94022	Aldh1a1
4.20685e-08	7.37604	1.93817	-1.93817	Khk
1.31053e-06	5.88255	1.93661	-1.93661	Chrnb1
9.35092e-07	6.02915	1.93625	-1.93625	Gas7
1.93972e-05	4.71226	1.93604	-1.93604	Ccng2
8.65639e-107	106.063	1.93513	-1.93513	Sorbs3
1.80635e-12	11.7432	1.9344	-1.9344	Nr4a2
9.07345e-05	4.04223	1.93378	-1.93378	Xaf1
7.16429e-06	5.14483	1.93117	-1.93117	Zfp882
4.22464e-05	4.37421	1.92821	-1.92821	Nod1
0.00010192	3.99174	1.92587	-1.92587	Sh2d3c
3.44709e-13	12.4625	1.92568	-1.92568	Polm
0.0011951	2.92259	1.92487	-1.92487	Slc5a10
2.92832e-15	14.5334	1.92375	-1.92375	Epm2aip1
0.000667497	3.17555	1.92084	-1.92084	Kctd4
0.000944605	3.02475	1.92	-1.92	Micalcl
1.76775e-14	13.7526	1.91701	-1.91701	Vsig10
0.000892135	3.04957	1.91682	-1.91682	Eva1a
0.00114598	2.94082	1.91667	-1.91667	Usp51
5.93218e-37	36.2268	1.91514	-1.91514	Sort1
1.95026e-81	80.7099	1.91509	-1.91509	Enpp1
2.4078e-81	80.6184	1.91508	-1.91508	Enpp1
6.1147e-83	82.2136	1.91415	-1.91415	Enpp1
4.27296e-07	6.36927	1.91048	-1.91048	Ulk4
2.80993e-23	22.5513	1.9097	-1.9097	Col12a1
0.00123502	2.90833	1.90851	-1.90851	Nat8l
0.000345161	3.46198	1.90831	-1.90831	Gm10638
0.000126901	3.89654	1.90816	-1.90816	Xaf1
6.53455e-50	49.1848	1.90786	-1.90786	Mtmr11
2.15997e-58	57.6656	1.90459	-1.90459	Ghr
3.86518e-37	36.4128	1.90336	-1.90336	Sort1
5.59021e-05	4.25257	1.90303	-1.90303	Nxph3
3.38186e-12	11.4708	1.90098	-1.90098	Nr4a2
0.000189989	3.72127	1.89988	-1.89988	Mturn
0.00106491	2.97269	1.89879	-1.89879	Nr1h5
8.9083e-10	9.05021	1.89852	-1.89852	Tmod2
5.4776e-07	6.26141	1.89723	-1.89723	Arhgef9
3.76367e-06	5.42439	1.8971	-1.8971	A830082N09Rik
1.20158e-12	11.9202	1.89594	-1.89594	Gm8898
1.20158e-12	11.9202	1.89594	-1.89594	Gm14431
2.57904e-60	59.5885	1.89555	-1.89555	Ghr
0.000936025	3.02871	1.89491	-1.89491	Gm10007
0.0013699	2.86331	1.89462	-1.89462	Sytl4
8.58124e-10	9.06645	1.89363	-1.89363	Tmod2
0.000763867	3.11698	1.89184	-1.89184	Cspg5
0.000763867	3.11698	1.89184	-1.89184	Cspg5
0.00148794	2.82742	1.89039	-1.89039	Cep112
0.00102013	2.99135	1.8859	-1.8859	Mab21l1
5.43524e-10	9.26478	1.88499	-1.88499	Dlx1
3.30252e-11	10.4812	1.88492	-1.88492	Fyco1
1.51931e-05	4.81835	1.88048	-1.88048	Ikzf2
5.05609e-31	30.2962	1.87998	-1.87998	Six2
4.46805e-34	33.3499	1.87973	-1.87973	Smarca2
5.89515e-22	21.2295	1.87899	-1.87899	Gpr85
2.00664e-12	11.6975	1.87779	-1.87779	Gm14436
3.73977e-07	6.42716	1.87696	-1.87696	Adamts6
8.25937e-06	5.08305	1.87694	-1.87694	Tmem241
6.54272e-06	5.18424	1.87587	-1.87587	Emx2os
4.33977e-05	4.36253	1.87534	-1.87534	Ctso
6.69933e-67	66.174	1.87413	-1.87413	Dzip3
8.85365e-06	5.05288	1.87188	-1.87188	Tmem241
9.21009e-06	5.03574	1.87079	-1.87079	Tmem241
1.10868e-10	9.95519	1.86972	-1.86972	Fyco1
8.54528e-09	8.06827	1.86968	-1.86968	Mapk13
0.00180041	2.74463	1.86943	-1.86943	Adamtsl2
0.000443483	3.35312	1.8694	-1.8694	Lrrc17
3.89936e-23	22.409	1.86623	-1.86623	Evc
3.77286e-07	6.42333	1.86599	-1.86599	Amer1
0.00011282	3.94761	1.86549	-1.86549	Foxd2
4.22911e-07	6.37375	1.86455	-1.86455	Osbpl6
2.83677e-07	6.54718	1.86365	-1.86365	Arhgef9
0.00101993	2.99143	1.86118	-1.86118	Gad1os
3.1271e-12	11.5049	1.8586	-1.8586	Osbpl5
0.00183031	2.73748	1.85818	-1.85818	Klhl40
0.000110029	3.95849	1.85754	-1.85754	Icam5
1.07022e-67	66.9705	1.85729	-1.85729	Dzip3
4.94095e-07	6.30619	1.85708	-1.85708	Osbpl6
0.000738471	3.13167	1.85707	-1.85707	Tmem136
0.000152482	3.81678	1.85661	-1.85661	Dleu2
2.53759e-12	11.5956	1.85483	-1.85483	Gm14431
2.53759e-12	11.5956	1.85483	-1.85483	Gm8898
4.40128e-07	6.35642	1.85385	-1.85385	Osbpl6
9.89492e-16	15.0046	1.8535	-1.8535	Cxx1a
0.00144102	2.84133	1.85116	-1.85116	Mbp
0.00144102	2.84133	1.85116	-1.85116	Mbp
0.00144102	2.84133	1.85116	-1.85116	Mbp
0.00144102	2.84133	1.85116	-1.85116	Mbp
0.00144102	2.84133	1.85116	-1.85116	Mbp
3.63336e-12	11.4397	1.85104	-1.85104	Rbms3
2.66201e-05	4.57479	1.85086	-1.85086	Rcan2
5.48089e-07	6.26115	1.84791	-1.84791	Arhgef9
0.00186677	2.72891	1.84462	-1.84462	C3ar1
1.10765e-05	4.9556	1.84359	-1.84359	Jak3
5.75533e-09	8.23993	1.84064	-1.84064	Irf9
1.28064e-05	4.89257	1.83991	-1.83991	Jak3
4.39629e-09	8.35691	1.83792	-1.83792	Irf9
5.78276e-77	76.2379	1.83748	-1.83748	Sorbs3
5.86235e-12	11.2319	1.83738	-1.83738	Gm8898
5.86235e-12	11.2319	1.83738	-1.83738	Gm14431
3.53244e-07	6.45193	1.83733	-1.83733	Letm2
4.23012e-18	17.3736	1.83582	-1.83582	Tagln
2.48899e-11	10.604	1.83482	-1.83482	Osbpl5
8.13391e-81	80.0897	1.83473	-1.83473	Sorbs3
0.00174396	2.75846	1.83441	-1.83441	Pnck
1.45547e-80	79.837	1.83427	-1.83427	Sorbs3
0.00209674	2.67846	1.83382	-1.83382	Rbm11
9.93757e-07	6.00272	1.83346	-1.83346	Wdr5b
2.97411e-08	7.52664	1.8328	-1.8328	Tm7sf2
2.56496e-10	9.59092	1.83196	-1.83196	Itga6
2.93657e-95	94.5322	1.83152	-1.83152	Alcam
6.26696e-14	13.2029	1.83113	-1.83113	Siae
4.78393e-07	6.32022	1.83038	-1.83038	Shroom3
5.26488e-09	8.27861	1.8296	-1.8296	Irf9
2.91451e-13	12.5354	1.8282	-1.8282	Grik5
9.88421e-07	6.00506	1.827	-1.827	4930592A05Rik
2.93286e-05	4.53271	1.82633	-1.82633	Rcan2
1.54848e-43	42.8101	1.82555	-1.82555	Col4a2
1.31685e-46	45.8805	1.82503	-1.82503	Pdgfra
5.14225e-05	4.28885	1.82398	-1.82398	Begain
5.26091e-12	11.2789	1.82205	-1.82205	Gm8898
5.26091e-12	11.2789	1.82205	-1.82205	Gm14431
0.00192677	2.71517	1.82188	-1.82188	Cdh26
4.44467e-13	12.3522	1.82181	-1.82181	Zbtb11os1
1.28543e-07	6.89095	1.82175	-1.82175	Nadsyn1
1.31808e-06	5.88006	1.82098	-1.82098	Carns1
4.73075e-74	73.3251	1.82017	-1.82017	Dbn1
3.88694e-74	73.4104	1.81995	-1.81995	Dbn1
1.87644e-34	33.7267	1.81893	-1.81893	Ghr
0.00198634	2.70195	1.81864	-1.81864	Cdh26
1.90674e-75	74.7197	1.81864	-1.81864	Dbn1
5.8838e-07	6.23034	1.81862	-1.81862	Shroom3
5.8838e-07	6.23034	1.81862	-1.81862	Shroom3
5.61357e-06	5.25076	1.81589	-1.81589	Tcp11l2
2.97827e-07	6.52604	1.8158	-1.8158	Dlx1as
0.00215052	2.66746	1.81495	-1.81495	Rnf144b
0.00242127	2.61596	1.81432	-1.81432	Sugct
0.00152777	2.81594	1.81381	-1.81381	Acrbp
0.000114784	3.94012	1.8136	-1.8136	Apc2
4.77236e-28	27.3213	1.81227	-1.81227	Ulk2
0.0015034	2.82292	1.81214	-1.81214	Acrbp
0.00217694	2.66215	1.81133	-1.81133	Anks1b
4.30381e-15	14.3661	1.81116	-1.81116	Rbms3
1.2834e-07	6.89164	1.81068	-1.81068	Has2
1.01718e-45	44.9926	1.80991	-1.80991	Pdgfra
0.00198399	2.70246	1.80907	-1.80907	2810433D01Rik
7.58886e-15	14.1198	1.80803	-1.80803	Rbms3
0.00220275	2.65703	1.80644	-1.80644	Htr1b
0.000271369	3.56644	1.8061	-1.8061	Asb5
3.01257e-15	14.5211	1.80608	-1.80608	Rbms3
6.58627e-10	9.18136	1.80548	-1.80548	Itga6
8.37695e-15	14.0769	1.80448	-1.80448	Rbms3
3.33892e-15	14.4764	1.80245	-1.80245	Rbms3
0.00130676	2.88381	1.80242	-1.80242	Ccbe1
4.24955e-07	6.37166	1.79929	-1.79929	Nadsyn1
0.000399365	3.39863	1.79624	-1.79624	Peli3
0.00240276	2.61929	1.79574	-1.79574	Anks1b
0.00240276	2.61929	1.79574	-1.79574	Anks1b
2.57901e-05	4.58855	1.79528	-1.79528	Fbxo32
3.38333e-84	83.4707	1.7921	-1.7921	Loxl3
5.21592e-07	6.28267	1.7901	-1.7901	AA388235
1.67986e-17	16.7747	1.78981	-1.78981	4833420G17Rik
0.00156715	2.80489	1.78838	-1.78838	Nespas
1.88569e-17	16.7245	1.78821	-1.78821	Dab2
0.0023551	2.62799	1.78753	-1.78753	Pnck
0.0023551	2.62799	1.78753	-1.78753	Pnck
0.00246986	2.60733	1.78543	-1.78543	Mtl5
0.00268553	2.57097	1.78461	-1.78461	Ctnna2
0.00268553	2.57097	1.78461	-1.78461	Ctnna2
0.00268553	2.57097	1.78461	-1.78461	Ctnna2
2.04369e-31	30.6896	1.78282	-1.78282	Ptpn13
2.46649e-55	54.6079	1.78246	-1.78246	Slc44a2
1.21505e-06	5.91541	1.78086	-1.78086	Fhl4
2.36037e-17	16.627	1.77949	-1.77949	4833420G17Rik
1.38312e-54	53.8591	1.77943	-1.77943	Slc44a2
0.00306124	2.5141	1.7769	-1.7769	Rsph9
0.00273821	2.56253	1.77671	-1.77671	Anks1b
0.0031077	2.50756	1.77653	-1.77653	Car2
0.000312765	3.50478	1.77634	-1.77634	Apol10b
0.00271029	2.56698	1.77485	-1.77485	Kiss1r
2.18539e-09	8.66047	1.77416	-1.77416	Ckb
2.06739e-19	18.6846	1.77146	-1.77146	Adamtsl4
3.92434e-17	16.4062	1.76938	-1.76938	Dab2
4.54069e-19	18.3429	1.76878	-1.76878	Adamtsl4
0.0027729	2.55707	1.76813	-1.76813	Myh1
0.000244655	3.61145	1.76645	-1.76645	Zfp558
5.87731e-05	4.23082	1.76324	-1.76324	Myl4
6.76094e-09	8.16999	1.76247	-1.76247	Endod1
1.22042e-16	15.9135	1.76081	-1.76081	Dab2
7.92113e-08	7.10121	1.76007	-1.76007	Hlf
1.65604e-07	6.78093	1.75993	-1.75993	Vwa5a
6.13701e-05	4.21204	1.75943	-1.75943	Cdc42ep5
1.55046e-06	5.80954	1.75915	-1.75915	Hacl1
4.13824e-07	6.38318	1.75839	-1.75839	Ccpg1
7.89308e-06	5.10275	1.75771	-1.75771	Fbxl12os
0.00328531	2.48342	1.75553	-1.75553	Il1rapl1
1.12577e-12	11.9485	1.75042	-1.75042	Cxx1b
0.00352018	2.45344	1.74508	-1.74508	Cxxc4
2.6466e-07	6.57731	1.74371	-1.74371	Vwa5a
0.00318904	2.49634	1.7408	-1.7408	Anks1b
1.73294e-07	6.76122	1.73986	-1.73986	Crebrf
0.00176136	2.75415	1.73979	-1.73979	Mturn
0.000726492	3.13877	1.7388	-1.7388	Rasl11b
0.00104658	2.98023	1.73866	-1.73866	Sema6d
0.00104658	2.98023	1.73866	-1.73866	Sema6d
3.32936e-11	10.4776	1.73803	-1.73803	Ttc28
0.00300925	2.52154	1.73765	-1.73765	Spata20
0.000972803	3.01197	1.73618	-1.73618	Sema6d
0.00338719	2.47016	1.73589	-1.73589	Proz
1.01855e-06	5.99202	1.73419	-1.73419	Col2a1
3.68847e-06	5.43315	1.7332	-1.7332	Senp7
9.57983e-06	5.01864	1.73319	-1.73319	Plac9a
0.00205928	2.68628	1.73229	-1.73229	Sh3rf2
9.42582e-07	6.02568	1.73184	-1.73184	Col2a1
4.32907e-07	6.36361	1.73107	-1.73107	Zfp651
4.06226e-06	5.39123	1.73061	-1.73061	Itga2b
1.14959e-19	18.9395	1.73052	-1.73052	Sema3f
0.00273084	2.5637	1.72903	-1.72903	Cracr2b
3.73508e-07	6.4277	1.72716	-1.72716	Ccpg1
0.000551094	3.25877	1.7263	-1.7263	Faim2
0.000551094	3.25877	1.7263	-1.7263	Faim2
6.01453e-30	29.2208	1.72613	-1.72613	Socs3
0.00123184	2.90944	1.72605	-1.72605	Sema6d
0.00123184	2.90944	1.72605	-1.72605	Sema6d
0.00112975	2.94702	1.72448	-1.72448	Sema6d
0.00112975	2.94702	1.72448	-1.72448	Sema6d
3.13374e-17	16.5039	1.7226	-1.7226	Dab2
9.80189e-11	10.0087	1.71842	-1.71842	Pddc1
1.57346e-07	6.80314	1.71759	-1.71759	Etv4
0.00397741	2.4004	1.71725	-1.71725	Rnf144b
4.09417e-06	5.38783	1.71667	-1.71667	Plac9b
0.00421225	2.37549	1.71664	-1.71664	Cep112
1.14222e-15	14.9423	1.71633	-1.71633	Atp6v0e2
0.00405401	2.39212	1.71519	-1.71519	Gm6093
8.04665e-17	16.0944	1.71467	-1.71467	Dab2
0.00295601	2.52929	1.71376	-1.71376	Peg3os
0.000309876	3.50881	1.71354	-1.71354	Prex1
6.19266e-07	6.20812	1.71284	-1.71284	Fzd2
0.00355895	2.44868	1.7117	-1.7117	Mir7657
2.06274e-06	5.68556	1.70956	-1.70956	Dkk3
0.00368602	2.43344	1.70766	-1.70766	Il1rl2
2.18027e-12	11.6615	1.70765	-1.70765	Lamb1
1.86526e-07	6.72926	1.70259	-1.70259	Gm8923
3.585e-14	13.4455	1.70215	-1.70215	Palld
2.18827e-16	15.6599	1.70144	-1.70144	Usp11
0.00205604	2.68697	1.70039	-1.70039	Tmtc2
0.00453342	2.34357	1.69843	-1.69843	Pdgfd
0.000183959	3.73528	1.69768	-1.69768	Ctla2b
6.06283e-08	7.21732	1.69621	-1.69621	Cdkn2d
1.64684e-38	37.7833	1.69247	-1.69247	Fstl1
0.000177645	3.75045	1.69192	-1.69192	Tlr3
0.0021583	2.66589	1.69174	-1.69174	Ccdc148
0.000288866	3.5393	1.68989	-1.68989	Atl1
4.97942e-08	7.30282	1.68656	-1.68656	Il18rap
2.06157e-06	5.6858	1.68647	-1.68647	Fam213a
0.00331629	2.47935	1.68631	-1.68631	Fcgr3
0.000138074	3.85989	1.68447	-1.68447	Arsg
0.00503729	2.2978	1.68254	-1.68254	Msx1os
3.72074e-05	4.42937	1.68199	-1.68199	A330074K22Rik
0.000163637	3.78612	1.68111	-1.68111	Dnajc28
0.000153967	3.81257	1.6795	-1.6795	Dnajc28
0.000858058	3.06648	1.67827	-1.67827	Kazald1
1.52017e-05	4.81811	1.67743	-1.67743	AI414108
2.90333e-11	10.5371	1.67719	-1.67719	Adamts7
0.00496391	2.30418	1.67666	-1.67666	Gm6093
5.78273e-11	10.2379	1.67659	-1.67659	Gab1
5.49956e-11	10.2597	1.67472	-1.67472	Gab1
7.69416e-05	4.11384	1.67389	-1.67389	Lancl3
0.00502671	2.29872	1.67211	-1.67211	Lingo2
8.86411e-07	6.05236	1.6715	-1.6715	Ackr3
3.27246e-08	7.48513	1.67134	-1.67134	Ebf1
2.46456e-13	12.6083	1.67098	-1.67098	Gse1
0.00424485	2.37214	1.67087	-1.67087	Oaz3
7.34387e-07	6.13407	1.67075	-1.67075	Six5
8.50808e-07	6.07017	1.67003	-1.67003	Ackr3
2.61192e-13	12.583	1.67003	-1.67003	Gse1
6.26559e-06	5.20304	1.66978	-1.66978	Pcdhb16
0.00390042	2.40889	1.66951	-1.66951	Mmp1b
2.65034e-06	5.5767	1.66938	-1.66938	Npy1r
5.40304e-41	40.2674	1.66922	-1.66922	Hspa13
0.000234102	3.6306	1.66909	-1.66909	Daam2
4.7759e-05	4.32094	1.66849	-1.66849	A730017L22Rik
2.50072e-41	40.6019	1.66831	-1.66831	Hspa13
3.17883e-13	12.4977	1.66687	-1.66687	Gse1
0.000635466	3.19691	1.66639	-1.66639	Itgb4
0.00518577	2.28519	1.66594	-1.66594	Lefty1
0.000324389	3.48893	1.66492	-1.66492	Btc
1.31963e-10	9.87955	1.66474	-1.66474	Rassf7
6.08154e-22	21.216	1.66473	-1.66473	Prrx1
6.38019e-10	9.19517	1.6645	-1.6645	Zer1
9.92475e-14	13.0033	1.66252	-1.66252	Fgf7
6.42693e-10	9.192	1.66147	-1.66147	Zer1
3.23398e-08	7.49026	1.65881	-1.65881	Ebf1
0.00167682	2.77551	1.65805	-1.65805	Egr2
5.74631e-11	10.2406	1.65784	-1.65784	Zfp580
0.0058621	2.23195	1.6577	-1.6577	Mdk
3.27246e-08	7.48513	1.65765	-1.65765	Ebf1
3.38911e-08	7.46991	1.65737	-1.65737	Ebf1
7.68019e-06	5.11463	1.65676	-1.65676	Gpnmb
7.96585e-07	6.09877	1.65569	-1.65569	Ccpg1
0.00639524	2.19414	1.65241	-1.65241	Aox3
0.000802819	3.09538	1.65198	-1.65198	Itgb4
2.38261e-12	11.6229	1.6512	-1.6512	Dusp10
3.17318e-06	5.49851	1.65099	-1.65099	Foxd2os
5.78128e-15	14.238	1.64998	-1.64998	Palld
0.0057528	2.24012	1.64796	-1.64796	Mbp
4.84759e-05	4.31447	1.64594	-1.64594	Ppfibp2
0.00659918	2.18051	1.64425	-1.64425	Tgtp1
0.00111372	2.95322	1.64155	-1.64155	Zfp456
0.000149383	3.8257	1.64154	-1.64154	Dennd3
7.38854e-08	7.13144	1.64105	-1.64105	Tor4a
6.04859e-10	9.21835	1.6408	-1.6408	Fam20a
6.41441e-06	5.19284	1.63969	-1.63969	Ispd
5.60941e-05	4.25108	1.63871	-1.63871	Ppfibp2
0.00649782	2.18723	1.63425	-1.63425	Lrrtm1
0.00528271	2.27714	1.63385	-1.63385	4930511M06Rik
0.00167004	2.77727	1.63379	-1.63379	Cish
3.11718e-15	14.5062	1.63364	-1.63364	Olfml3
0.00566299	2.24695	1.63312	-1.63312	Mdk
1.08832e-07	6.96324	1.63234	-1.63234	Pcyt1b
0.000162271	3.78976	1.63195	-1.63195	Ctla2b
2.26688e-13	12.6446	1.63118	-1.63118	Vgll3
5.77801e-15	14.2382	1.63032	-1.63032	Palld
1.7521e-55	54.7564	1.62945	-1.62945	Grem1
0.00713114	2.14684	1.62774	-1.62774	Mgll
1.15448e-10	9.93761	1.62687	-1.62687	Eva1b
0.00371709	2.4298	1.62623	-1.62623	Sh3rf2
2.06295e-21	20.6855	1.62544	-1.62544	Irx3
2.68711e-18	17.5707	1.62503	-1.62503	Nipsnap1
2.28674e-21	20.6408	1.62486	-1.62486	Irx3
1.08502e-25	24.9646	1.62457	-1.62457	Ginm1
0.00644486	2.19079	1.62408	-1.62408	Col20a1
1.2881e-65	64.8901	1.62403	-1.62403	Nid1
2.32711e-07	6.63318	1.62347	-1.62347	Tbx20
5.2545e-08	7.27947	1.62276	-1.62276	Glt8d1
2.22981e-06	5.65173	1.62063	-1.62063	C1ra
2.22401e-22	21.6529	1.62055	-1.62055	Cdc42ep4
5.40835e-15	14.2669	1.61988	-1.61988	Crim1
4.44456e-17	16.3522	1.61939	-1.61939	Cd109
0.00447692	2.34902	1.61921	-1.61921	Trpv2
0.0060588	2.21761	1.61917	-1.61917	Dbndd1
1.96447e-07	6.70676	1.61871	-1.61871	Tbx20
0.00726542	2.13874	1.61778	-1.61778	Catip
7.13179e-20	19.1468	1.61622	-1.61622	Cdc42ep4
2.94146e-05	4.53144	1.61516	-1.61516	Syn3
6.34723e-14	13.1974	1.615	-1.615	Ccdc102a
2.1615e-07	6.66525	1.61461	-1.61461	Pcyt1b
0.00672361	2.1724	1.61436	-1.61436	Fam49a
0.00672361	2.1724	1.61436	-1.61436	Fam49a
0.0074497	2.12786	1.61409	-1.61409	Syn3
0.00679017	2.16812	1.61381	-1.61381	St8sia2
1.7342e-18	17.7609	1.61303	-1.61303	Prrx1
0.00597968	2.22332	1.61301	-1.61301	Ceacam1
0.00597968	2.22332	1.61301	-1.61301	Ceacam1
2.02288e-15	14.694	1.61283	-1.61283	Slc10a7
0.000115627	3.93694	1.61242	-1.61242	Tmem14a
1.06679e-28	27.9719	1.61065	-1.61065	Smarca2
1.59084e-28	27.7984	1.6094	-1.6094	Pvrl2
2.0122e-06	5.69633	1.60904	-1.60904	2610008E11Rik
0.0076368	2.11709	1.60898	-1.60898	Sapcd1
0.00634551	2.19753	1.6074	-1.6074	Trpm5
1.95959e-27	26.7078	1.60481	-1.60481	Rnf24
5.39964e-16	15.2676	1.60417	-1.60417	Slc10a7
0.00655638	2.18334	1.60325	-1.60325	Gprasp2
8.42691e-19	18.0743	1.60185	-1.60185	Prrx1
9.18892e-08	7.03674	1.60129	-1.60129	Ifi27
0.00739749	2.13092	1.60112	-1.60112	Lingo2
1.78096e-22	21.7493	1.59991	-1.59991	Mmp16
0.00757634	2.12054	1.59968	-1.59968	Fam181b
0.00134259	2.87206	1.59875	-1.59875	3830408C21Rik
7.78897e-08	7.10852	1.59695	-1.59695	Ifi27
5.89159e-19	18.2298	1.59605	-1.59605	Nek8
0.00684078	2.16489	1.59516	-1.59516	Gprasp2
5.41697e-17	16.2662	1.59401	-1.59401	Kirrel3
0.00218967	2.65962	1.59322	-1.59322	Cbfa2t3
1.04838e-07	6.97948	1.59003	-1.59003	Glt8d1
0.00826675	2.08267	1.58653	-1.58653	Mtl5
0.00826675	2.08267	1.58653	-1.58653	Mtl5
5.38025e-27	26.2692	1.58651	-1.58651	Npdc1
0.00879831	2.0556	1.58618	-1.58618	Ano5
5.86369e-17	16.2318	1.58584	-1.58584	Kirrel3
0.00354938	2.44985	1.58504	-1.58504	4632428N05Rik
0.00354938	2.44985	1.58504	-1.58504	4632428N05Rik
0.00887378	2.05189	1.58448	-1.58448	Ano5
3.99559e-08	7.39842	1.58395	-1.58395	Ifi27
0.00728195	2.13775	1.58395	-1.58395	Gprasp2
2.35427e-13	12.6281	1.58384	-1.58384	Smad3
4.16593e-16	15.3803	1.58351	-1.58351	Slc10a7
0.00245787	2.60944	1.58294	-1.58294	Cbfa2t3
0.00206067	2.68599	1.5819	-1.5819	Rnf122
0.00882115	2.05447	1.58145	-1.58145	Gdf5
5.07116e-06	5.29489	1.58131	-1.58131	Vdr
1.37573e-14	13.8615	1.58042	-1.58042	Brwd1
0.00713218	2.14678	1.57983	-1.57983	Gm9767
4.45103e-05	4.35154	1.57901	-1.57901	Arsg
5.91066e-23	22.2284	1.57884	-1.57884	Pvrl2
0.00848951	2.07112	1.57756	-1.57756	Sp5
1.15927e-11	10.9358	1.57726	-1.57726	Atg10
9.9496e-07	6.00219	1.57693	-1.57693	Cyp4v3
5.95781e-05	4.22491	1.57657	-1.57657	Wbscr27
0.000237124	3.62502	1.57524	-1.57524	Tmem14a
2.33745e-07	6.63126	1.5747	-1.5747	Ifi27
1.97046e-15	14.7054	1.57429	-1.57429	Slc10a7
1.80275e-16	15.7441	1.57411	-1.57411	Kirrel3
1.80275e-16	15.7441	1.57411	-1.57411	Kirrel3
0.00184041	2.73509	1.57246	-1.57246	Dock8
0.00926596	2.03311	1.5724	-1.5724	Ifit1bl1
0.00926596	2.03311	1.5724	-1.5724	Ifit1bl1
0.00874304	2.05834	1.57066	-1.57066	Krt5
0.00296171	2.52846	1.57033	-1.57033	Coro2a
0.0095713	2.01903	1.56994	-1.56994	Ano5
1.7049e-16	15.7683	1.56984	-1.56984	Slc10a7
0.00953777	2.02055	1.56973	-1.56973	Rasgrf2
0.00265656	2.57568	1.56848	-1.56848	Coro2a
0.00790833	2.10192	1.56814	-1.56814	4930511M06Rik
3.83011e-67	66.4168	1.56728	-1.56728	Col4a1
1.98697e-07	6.70181	1.56587	-1.56587	Zfp953
0.000139489	3.85546	1.56574	-1.56574	Gm20554
0.00432426	2.36409	1.56383	-1.56383	Foxs1
0.000348266	3.45809	1.56368	-1.56368	Zfp286
1.07174e-06	5.96991	1.56346	-1.56346	Birc3
2.15106e-11	10.6673	1.56264	-1.56264	Ggta1
0.00105366	2.9773	1.56187	-1.56187	Ppl
0.000738819	3.13146	1.56034	-1.56034	Plcl1
1.22044e-07	6.91348	1.56001	-1.56001	Ifi27
0.0049419	2.30611	1.55949	-1.55949	Hspb2
3.66365e-06	5.43609	1.55929	-1.55929	Fam65b
0.00944	2.02503	1.55886	-1.55886	Ypel4
4.45025e-14	13.3516	1.55864	-1.55864	N4bp2
4.31937e-11	10.3646	1.55641	-1.55641	Apcdd1
2.46309e-11	10.6085	1.55605	-1.55605	Ahnak
4.16788e-06	5.38008	1.55597	-1.55597	Fam65b
0.00163427	2.78668	1.55591	-1.55591	Chst7
1.92112e-11	10.7164	1.55499	-1.55499	Ggta1
1.00391e-08	7.99831	1.55423	-1.55423	Bcl7a
0.000323159	3.49058	1.55154	-1.55154	Hmcn1
3.85506e-05	4.41397	1.55151	-1.55151	Klhl24
0.000463042	3.33438	1.55062	-1.55062	Mir8101
1.69074e-06	5.77192	1.55014	-1.55014	Gm16897
0.00849209	2.07099	1.54993	-1.54993	Negr1
2.66624e-09	8.5741	1.5494	-1.5494	Egfl7
0.00937988	2.0278	1.54936	-1.54936	Ankrd23
3.59196e-12	11.4447	1.54872	-1.54872	Megf10
6.69862e-06	5.17401	1.54798	-1.54798	Lats2
6.60786e-12	11.1799	1.54752	-1.54752	Gnao1
0.00495627	2.30485	1.54705	-1.54705	Hspb2
7.77388e-11	10.1094	1.54673	-1.54673	Filip1l
4.56147e-11	10.3409	1.54616	-1.54616	Ggta1
2.42085e-05	4.61603	1.54611	-1.54611	Tbc1d2
0.000133879	3.87329	1.54575	-1.54575	Ssc5d
0.0106508	1.97262	1.54396	-1.54396	Trim14
0.0109477	1.96068	1.5436	-1.5436	Frat1
3.31075e-11	10.4801	1.54322	-1.54322	Ahnak
3.31075e-11	10.4801	1.54322	-1.54322	Ahnak
4.97677e-11	10.3031	1.54299	-1.54299	Filip1l
0.00107339	2.96924	1.5422	-1.5422	Zfp947
0.0100134	1.99942	1.54201	-1.54201	Hs3st1
2.40835e-06	5.61828	1.54119	-1.54119	Star
0.00391373	2.40741	1.53892	-1.53892	Cbfa2t3
0.00819716	2.08634	1.53889	-1.53889	Usp18
3.73252e-11	10.428	1.53855	-1.53855	Ggta1
0.00884548	2.05328	1.53841	-1.53841	Kcnk6
2.90502e-10	9.53685	1.53781	-1.53781	Rnf157
0.0113828	1.94375	1.53471	-1.53471	Gdf7
0.000175076	3.75677	1.53391	-1.53391	Dzip1
5.76273e-34	33.2394	1.53289	-1.53289	Arhgap31
0.0090305	2.04429	1.53215	-1.53215	Ndnf
0.00901634	2.04497	1.53139	-1.53139	Gprin3
0.000205785	3.68659	1.53107	-1.53107	Dzip1
3.48912e-20	19.4573	1.52888	-1.52888	Srpx2
4.08889e-09	8.38839	1.52825	-1.52825	Egfl7
4.08889e-09	8.38839	1.52825	-1.52825	Egfl7
0.0117316	1.93064	1.52823	-1.52823	Stk32c
9.39396e-10	9.02715	1.52719	-1.52719	Tcta
4.98274e-11	10.3025	1.52655	-1.52655	Csgalnact1
0.0125381	1.90177	1.52629	-1.52629	F2rl1
0.0120696	1.91831	1.52588	-1.52588	Tgtp2
0.0121366	1.9159	1.52567	-1.52567	Sh2d1b2
0.00838486	2.0765	1.52388	-1.52388	A330033J07Rik
0.00567301	2.24619	1.52374	-1.52374	Gm10432
3.7904e-09	8.42131	1.52199	-1.52199	Egfl7
1.9831e-05	4.70266	1.52159	-1.52159	Tnfaip8l1
3.64686e-22	21.4381	1.5211	-1.5211	Srpx2
0.00172631	2.76288	1.52018	-1.52018	Gm15413
9.03832e-05	4.04391	1.51992	-1.51992	Fas
0.000480733	3.3181	1.51868	-1.51868	Azin2
3.10049e-54	53.5086	1.51772	-1.51772	Sema3c
5.44165e-11	10.2643	1.51693	-1.51693	Csgalnact1
1.46692e-09	8.83359	1.51384	-1.51384	Pou6f1
3.52609e-08	7.45271	1.51315	-1.51315	Zdhhc2
8.59595e-05	4.06571	1.51313	-1.51313	Zbtb4
0.00194076	2.71203	1.51249	-1.51249	Tox
8.9399e-26	25.0487	1.51246	-1.51246	Gnb4
7.03933e-15	14.1525	1.51241	-1.51241	Palld
0.00115891	2.93595	1.5124	-1.5124	Pmel
0.0119477	1.92272	1.51194	-1.51194	Mdk
0.0119477	1.92272	1.51194	-1.51194	Mdk
0.0119477	1.92272	1.51194	-1.51194	Mdk
0.011859	1.92595	1.51148	-1.51148	Itga4
3.10284e-13	12.5082	1.51108	-1.51108	Parp3
0.00709577	2.149	1.51025	-1.51025	Il23r
0.00478116	2.32047	1.51009	-1.51009	Dhrs3
2.20159e-05	4.65726	1.50954	-1.50954	C1rb
0.00970397	2.01305	1.5079	-1.5079	Rgs7bp
0.0131889	1.87979	1.50542	-1.50542	Cfap126
0.013957	1.85521	1.5054	-1.5054	Bmf
0.00619382	2.20804	1.50506	-1.50506	Cdh1
0.013009	1.88576	1.50378	-1.50378	Sapcd1
3.97971e-05	4.40015	1.50216	-1.50216	E430018J23Rik
0.0121239	1.91636	1.50203	-1.50203	Gdpd2
0.0010185	2.99204	1.50167	-1.50167	Ctf1
0.0010185	2.99204	1.50167	-1.50167	Ctf1
0.00362518	2.44067	1.50073	-1.50073	2700054A10Rik
0.0101373	1.99408	1.50044	-1.50044	Irs4
4.31912e-13	12.3646	1.49974	-1.49974	Zcwpw1
0.0133996	1.87291	1.49926	-1.49926	Cxcr5
0.00369636	2.43223	1.49874	-1.49874	2700054A10Rik
1.30325e-09	8.88497	1.49856	-1.49856	N6amt1
0.00105707	2.97589	1.49714	-1.49714	Azin2
1.08875e-11	10.9631	1.49561	-1.49561	Kirrel3
0.0140634	1.85191	1.49538	-1.49538	Frmd5
2.04439e-19	18.6894	1.49504	-1.49504	Schip1
0.00923441	2.03459	1.49306	-1.49306	Usp44
0.00204213	2.68992	1.49296	-1.49296	Igf1
0.00204213	2.68992	1.49296	-1.49296	Igf1
0.0131534	1.88096	1.49292	-1.49292	D430019H16Rik
0.00206087	2.68595	1.49242	-1.49242	Igf1
0.00206087	2.68595	1.49242	-1.49242	Igf1
9.58115e-13	12.0186	1.49018	-1.49018	St3gal2
1.82714e-05	4.73823	1.48996	-1.48996	Bmp4
1.6626e-05	4.77921	1.48996	-1.48996	1810014B01Rik
4.09563e-14	13.3877	1.48814	-1.48814	Cacnb2
4.09563e-14	13.3877	1.48814	-1.48814	Cacnb2
0.000128851	3.88991	1.48807	-1.48807	Fkbp1b
8.65737e-18	17.0626	1.48699	-1.48699	Schip1
9.04788e-18	17.0435	1.48695	-1.48695	Gm21949
9.04788e-18	17.0435	1.48695	-1.48695	Schip1
0.00107613	2.96814	1.48691	-1.48691	Ctf1
1.69154e-09	8.77172	1.48655	-1.48655	Pdgfrb
9.41865e-23	22.026	1.4853	-1.4853	Chd3
1.77922e-09	8.74977	1.4851	-1.4851	Pdgfrb
1.07552e-09	8.96838	1.48458	-1.48458	N6amt1
1.99024e-06	5.7011	1.48447	-1.48447	Pcmtd2
2.03397e-06	5.69166	1.48426	-1.48426	Pcmtd2
3.75268e-12	11.4257	1.48422	-1.48422	Zfp866
9.53657e-07	6.02061	1.48246	-1.48246	Clip4
1.93603e-06	5.71309	1.48205	-1.48205	Nuak1
1.2572e-08	7.90059	1.48105	-1.48105	Col4a6
1.09213e-20	19.9617	1.48092	-1.48092	Mark1
3.44289e-20	19.4631	1.47967	-1.47967	Fchsd2
3.44289e-20	19.4631	1.47967	-1.47967	Fchsd2
2.79703e-09	8.5533	1.47932	-1.47932	Pigp
2.73229e-16	15.5635	1.47911	-1.47911	Cacnb2
6.43327e-08	7.19157	1.47857	-1.47857	Sspn
0.0109013	1.96252	1.47839	-1.47839	Gm13483
0.0133644	1.87405	1.47782	-1.47782	Kcng1
2.7992e-07	6.55297	1.47639	-1.47639	Irgm1
1.50934e-12	11.8212	1.47481	-1.47481	Fbxo21
0.0140951	1.85093	1.47456	-1.47456	Gdpd2
0.0142035	1.8476	1.4739	-1.4739	Mdk
0.000221418	3.65479	1.47344	-1.47344	Syt11
0.0147408	1.83148	1.47312	-1.47312	Fbxo16
2.40686e-05	4.61855	1.47283	-1.47283	Mfap3l
0.0140214	1.85321	1.46971	-1.46971	Hs3st5
0.0140214	1.85321	1.46971	-1.46971	Hs3st5
0.010424	1.98197	1.46919	-1.46919	Dnm3os
0.013823	1.8594	1.46876	-1.46876	Ppp1r9a
9.58115e-13	12.0186	1.46814	-1.46814	Btbd2
2.37101e-06	5.62507	1.46758	-1.46758	Rnf150
0.0152214	1.81754	1.46713	-1.46713	1700015F17Rik
0.0106563	1.97239	1.46603	-1.46603	Dpep1
0.0141988	1.84775	1.46423	-1.46423	Sema6a
3.08196e-06	5.51117	1.46412	-1.46412	Gng11
4.27166e-17	16.3694	1.46277	-1.46277	Schip1
4.27166e-17	16.3694	1.46277	-1.46277	Schip1
2.33202e-14	13.6323	1.4625	-1.4625	Soga1
3.32753e-05	4.47788	1.46141	-1.46141	Zc4h2
3.32753e-05	4.47788	1.46141	-1.46141	Zc4h2
5.71442e-10	9.24303	1.46032	-1.46032	Osmr
5.41456e-10	9.26644	1.46027	-1.46027	Osmr
0.0105002	1.9788	1.45866	-1.45866	Tssk6
5.60969e-18	17.2511	1.45858	-1.45858	Man2c1
0.00238528	2.62246	1.45801	-1.45801	Enox1
0.00464403	2.33311	1.45756	-1.45756	Slc22a17
0.000122176	3.91301	1.45617	-1.45617	Zfp963
0.014898	1.82687	1.45609	-1.45609	Wdr17
1.07476e-10	9.96869	1.45565	-1.45565	Lats2
0.0147361	1.83162	1.45515	-1.45515	Ceacam1
0.0147361	1.83162	1.45515	-1.45515	Ceacam1
1.21193e-06	5.91652	1.45513	-1.45513	Clip4
1.09915e-20	19.9589	1.45289	-1.45289	Igf1r
2.08968e-07	6.67992	1.45266	-1.45266	Ikbip
0.00749459	2.12525	1.45219	-1.45219	Zfr2
4.27381e-06	5.36919	1.45121	-1.45121	Clip4
0.0158387	1.80028	1.45042	-1.45042	Cwh43
7.4764e-09	8.12631	1.4503	-1.4503	Abhd14b
0.0157255	1.80339	1.44955	-1.44955	Rab3c
3.95236e-08	7.40314	1.44892	-1.44892	Pou6f1
3.80679e-05	4.41944	1.44853	-1.44853	Zc4h2
0.0141999	1.84772	1.44841	-1.44841	Barx1
0.00501012	2.30015	1.44752	-1.44752	Hrh1
0.0026825	2.57146	1.44654	-1.44654	Enox1
0.00524458	2.28029	1.44455	-1.44455	Hrh1
0.00524458	2.28029	1.44455	-1.44455	Hrh1
2.75995e-06	5.5591	1.44439	-1.44439	E130307A14Rik
0.0165236	1.78189	1.44271	-1.44271	Lingo2
0.0165236	1.78189	1.44271	-1.44271	Lingo2
7.75586e-25	24.1104	1.44077	-1.44077	Cdk14
2.20057e-38	37.6575	1.43915	-1.43915	Arl2bp
0.0138941	1.85717	1.43782	-1.43782	Pcdhb13
1.13948e-05	4.94329	1.43759	-1.43759	A930004D18Rik
5.54847e-46	45.2558	1.43733	-1.43733	Pam
2.05602e-24	23.687	1.43726	-1.43726	Cdk14
0.0181207	1.74182	1.43529	-1.43529	Dpyd
0.000132941	3.87634	1.43517	-1.43517	Arl4d
0.00338231	2.47079	1.435	-1.435	Tmem44
0.0166304	1.7791	1.43352	-1.43352	Wdr17
0.0112138	1.95025	1.43336	-1.43336	Acot11
2.18269e-06	5.66101	1.43055	-1.43055	Clip4
0.00767394	2.11498	1.43024	-1.43024	Wnt4
1.50248e-17	16.8232	1.4302	-1.4302	Zfp449
0.0188523	1.72464	1.43006	-1.43006	Syt8
6.87004e-06	5.16304	1.42995	-1.42995	Zbtb8a
5.12252e-43	42.2905	1.42977	-1.42977	Arl2bp
0.0176034	1.7544	1.42928	-1.42928	Kdm4d
3.60231e-06	5.44342	1.42917	-1.42917	Mblac2
1.06237e-13	12.9737	1.42903	-1.42903	Bahcc1
0.000972363	3.01217	1.42884	-1.42884	2700069I18Rik
0.0171483	1.76578	1.42824	-1.42824	Hs3st5
7.98584e-13	12.0977	1.42584	-1.42584	Nthl1
8.78949e-18	17.056	1.42521	-1.42521	Nfix
0.000300321	3.52241	1.42493	-1.42493	Zfp708
9.12069e-23	22.04	1.42445	-1.42445	Aqp1
0.0140095	1.85358	1.42444	-1.42444	Lmod1
0.000303598	3.5177	1.42442	-1.42442	Fam65b
0.000334911	3.47507	1.4233	-1.4233	Fam65b
0.00622772	2.20567	1.42277	-1.42277	Tet1
3.12127e-17	16.5057	1.42255	-1.42255	Nfix
0.000336692	3.47277	1.42208	-1.42208	Fam65b
5.66754e-05	4.24661	1.42084	-1.42084	Mfap3l
5.66754e-05	4.24661	1.42084	-1.42084	Mfap3l
0.0139356	1.85587	1.42079	-1.42079	Tmem229b
0.0201063	1.69667	1.4205	-1.4205	Mx1
0.016166	1.7914	1.41911	-1.41911	Insc
5.70764e-07	6.24354	1.41881	-1.41881	Tenm3
5.70764e-07	6.24354	1.41881	-1.41881	Tenm3
0.0141168	1.85026	1.41875	-1.41875	4930451G09Rik
0.00654188	2.1843	1.41862	-1.41862	Tet1
0.00520788	2.28334	1.41849	-1.41849	Serpina3f
0.00520788	2.28334	1.41849	-1.41849	Serpina3f
0.00520788	2.28334	1.41849	-1.41849	Serpina3f
0.0108235	1.96563	1.41824	-1.41824	Gm5901
0.00851322	2.06991	1.41817	-1.41817	Dhrs3
0.0187067	1.728	1.41806	-1.41806	Dapk1
0.000197084	3.70535	1.41748	-1.41748	Zfp708
2.38147e-08	7.62315	1.41703	-1.41703	Nxpe4
1.22495e-05	4.91188	1.41659	-1.41659	B230217C12Rik
0.0144917	1.83888	1.4163	-1.4163	Tmem229b
0.000146092	3.83537	1.41591	-1.41591	Zfp677
0.020813	1.68167	1.41517	-1.41517	Plekhg1
0.020813	1.68167	1.41517	-1.41517	Plekhg1
5.31488e-08	7.27451	1.41473	-1.41473	Spin4
0.000333201	3.47729	1.41445	-1.41445	Zfp708
0.020887	1.68012	1.4137	-1.4137	Itga2
0.0166304	1.7791	1.41292	-1.41292	Agap2
0.0166304	1.7791	1.41292	-1.41292	Agap2
6.04178e-08	7.21884	1.41237	-1.41237	Gpr176
1.39306e-05	4.85603	1.41168	-1.41168	Cpeb1
1.39306e-05	4.85603	1.41168	-1.41168	Cpeb1
1.41141e-05	4.85035	1.41151	-1.41151	Cpeb1
0.0016191	2.79073	1.41082	-1.41082	Epha7
9.80427e-07	6.00858	1.41016	-1.41016	Trib2
0.00920921	2.03578	1.40925	-1.40925	Ccdc64
0.0127404	1.89482	1.40833	-1.40833	Cldn10
0.0215616	1.66632	1.40822	-1.40822	Syt8
0.0215616	1.66632	1.40822	-1.40822	Syt8
0.00162188	2.78998	1.4081	-1.4081	Epha7
4.02849e-06	5.39486	1.40763	-1.40763	Stoml1
1.09909e-11	10.959	1.40726	-1.40726	Tbx20
6.72512e-05	4.1723	1.40687	-1.40687	Mfap3l
4.35536e-17	16.361	1.40645	-1.40645	Tsc2
4.22646e-17	16.374	1.40587	-1.40587	Tsc2
1.07932e-27	26.9668	1.40562	-1.40562	Ankrd28
4.80082e-08	7.31868	1.40543	-1.40543	Slc35a5
2.16733e-05	4.66407	1.40514	-1.40514	Zfp13
2.94758e-11	10.5305	1.40318	-1.40318	P3h4
0.00186304	2.72978	1.40284	-1.40284	Rab3il1
6.16629e-17	16.21	1.40167	-1.40167	Tsc2
3.76939e-10	9.42373	1.40155	-1.40155	Wdr19
0.00051338	3.28956	1.40143	-1.40143	Hspa12a
8.8299e-08	7.05404	1.40129	-1.40129	Bphl
0.00321195	2.49323	1.40097	-1.40097	Dcn
0.0221592	1.65445	1.40088	-1.40088	Fgf14
0.0221592	1.65445	1.40088	-1.40088	Fgf14
0.019254	1.71548	1.40046	-1.40046	Slc22a18
0.00325085	2.488	1.40033	-1.40033	Dcn
0.0211208	1.67529	1.39941	-1.39941	Plekha7
0.0211208	1.67529	1.39941	-1.39941	Plekha7
0.0211208	1.67529	1.39941	-1.39941	Plekha7
0.0209097	1.67965	1.39832	-1.39832	Cybrd1
0.0209086	1.67967	1.39771	-1.39771	Scin
2.98427e-17	16.5252	1.39725	-1.39725	Nfix
0.000516299	3.2871	1.39715	-1.39715	Plac9b
4.8505e-17	16.3142	1.39707	-1.39707	Tsc2
0.0203594	1.69123	1.39694	-1.39694	Dapk1
0.0208614	1.68066	1.39634	-1.39634	E030013I19Rik
6.78599e-17	16.1684	1.39624	-1.39624	Tsc2
0.0218176	1.66119	1.39617	-1.39617	Nfatc2
6.28796e-08	7.20149	1.39614	-1.39614	Pigp
0.00289024	2.53907	1.39613	-1.39613	Pbld2
0.0217212	1.66312	1.39588	-1.39588	Gp1ba
8.01549e-17	16.0961	1.39483	-1.39483	Nfix
7.42466e-17	16.1293	1.39424	-1.39424	Tsc2
2.10959e-12	11.6758	1.39353	-1.39353	Pcdh19
1.38759e-12	11.8577	1.39334	-1.39334	Pcdh19
0.0201805	1.69507	1.39305	-1.39305	Rnf182
2.77765e-18	17.5563	1.39226	-1.39226	Apbb2
5.38641e-17	16.2687	1.39153	-1.39153	Tsc2
6.82389e-06	5.16597	1.39134	-1.39134	Stoml1
0.0207717	1.68253	1.38972	-1.38972	Uba7
0.0130352	1.88488	1.38912	-1.38912	Usp44
0.0218564	1.66042	1.389	-1.389	Rgs9
5.66419e-06	5.24686	1.38766	-1.38766	Clip4
2.56371e-10	9.59113	1.38656	-1.38656	Fbln1
0.000263619	3.57902	1.38627	-1.38627	Il18
1.27728e-18	17.8937	1.38505	-1.38505	Erbb2
0.000116662	3.93307	1.38429	-1.38429	1110034G24Rik
3.48605e-05	4.45767	1.38381	-1.38381	Kctd1
0.0220298	1.65699	1.38292	-1.38292	Dapk1
8.48453e-05	4.07137	1.3828	-1.3828	Senp7
0.0235653	1.62773	1.38094	-1.38094	Cstad
0.00461329	2.33599	1.37903	-1.37903	Olfm2
0.0230707	1.63694	1.37712	-1.37712	Scin
6.81852e-22	21.1663	1.37611	-1.37611	Apbb2
5.99593e-16	15.2221	1.37592	-1.37592	Dirc2
1.23356e-08	7.90884	1.37472	-1.37472	Cep131
7.7064e-22	21.1131	1.37428	-1.37428	Apbb2
7.7064e-22	21.1131	1.37428	-1.37428	Apbb2
0.02383	1.62288	1.37404	-1.37404	Lhfpl4
0.00676999	2.16941	1.37404	-1.37404	Gm10548
9.64697e-22	21.0156	1.37391	-1.37391	Apbb2
2.5985e-12	11.5853	1.37384	-1.37384	Tle4
6.20204e-05	4.20747	1.37375	-1.37375	Senp7
3.7457e-08	7.42647	1.37352	-1.37352	Pigp
0.0253246	1.59646	1.37325	-1.37325	9330182L06Rik
0.0162809	1.78832	1.37302	-1.37302	Gm3696
0.0191807	1.71714	1.37145	-1.37145	Xkrx
0.00123916	2.90687	1.3711	-1.3711	Zfp784
0.0190597	1.71988	1.37075	-1.37075	Gm5431
0.00217041	2.66346	1.37022	-1.37022	Fbn2
5.35441e-09	8.27129	1.36997	-1.36997	Ttyh3
3.17794e-10	9.49785	1.36989	-1.36989	Ubtd2
3.82354e-09	8.41753	1.36916	-1.36916	Cntln
2.75694e-07	6.55957	1.36858	-1.36858	Pigp
0.0257834	1.58866	1.36814	-1.36814	Pcdh20
6.27532e-05	4.20236	1.36745	-1.36745	Senp7
0.00163715	2.78591	1.3653	-1.3653	Plac9a
6.39915e-09	8.19388	1.36346	-1.36346	Ttyh3
6.97089e-08	7.15671	1.36274	-1.36274	Tcf4
0.0255116	1.59326	1.36244	-1.36244	Gm11978
2.87916e-06	5.54073	1.36225	-1.36225	Pdcd4
5.41416e-08	7.26647	1.36139	-1.36139	Gm14430
5.41416e-08	7.26647	1.36139	-1.36139	0610010B08Rik
5.41416e-08	7.26647	1.36139	-1.36139	Gm14434
5.41416e-08	7.26647	1.36139	-1.36139	Gm14308
5.41416e-08	7.26647	1.36139	-1.36139	Gm4724
7.90337e-09	8.10219	1.36069	-1.36069	Zfp738
1.02241e-05	4.99038	1.35885	-1.35885	Zfp935
0.000241728	3.61667	1.3584	-1.3584	Zfp429
1.56578e-12	11.8053	1.35685	-1.35685	Tle4
7.35916e-08	7.13317	1.35646	-1.35646	Tcf4
0.0257489	1.58924	1.35588	-1.35588	Fam212b
0.00111159	2.95406	1.35557	-1.35557	Phyhd1
6.9466e-28	27.1582	1.35544	-1.35544	Bhlhb9
8.25199e-28	27.0834	1.35538	-1.35538	Bhlhb9
2.38812e-06	5.62194	1.35534	-1.35534	Fzd5
4.17707e-14	13.3791	1.35521	-1.35521	Pdpr
0.00947328	2.0235	1.35517	-1.35517	Def6
0.0197973	1.70339	1.35467	-1.35467	Frmd4b
0.000870513	3.06022	1.3546	-1.3546	Gm5617
0.012485	1.90361	1.3537	-1.3537	Car11
0.00112853	2.94749	1.35364	-1.35364	Phyhd1
9.45515e-08	7.02433	1.3535	-1.3535	Gm14430
9.45515e-08	7.02433	1.3535	-1.3535	0610010B08Rik
9.45515e-08	7.02433	1.3535	-1.3535	Gm14434
9.45515e-08	7.02433	1.3535	-1.3535	Gm14308
9.45515e-08	7.02433	1.3535	-1.3535	Gm4724
2.94263e-06	5.53126	1.35326	-1.35326	Fzd5
3.11294e-06	5.50683	1.35275	-1.35275	Pdcd4
0.00111746	2.95177	1.35206	-1.35206	Pdzrn3
4.27275e-09	8.36929	1.35185	-1.35185	Sync
0.00117454	2.93013	1.35095	-1.35095	Phyhd1
0.0117607	1.92957	1.35082	-1.35082	Cds1
1.45669e-12	11.8366	1.35046	-1.35046	Tle4
2.28413e-07	6.64128	1.35005	-1.35005	Traf5
0.0243861	1.61286	1.34949	-1.34949	Airn
0.0270875	1.56723	1.3487	-1.3487	Mc5r
1.33538e-07	6.8744	1.34813	-1.34813	Pigp
0.0113045	1.94675	1.34646	-1.34646	Serpinb6b
1.38684e-07	6.85797	1.3458	-1.3458	Slc9a3r2
0.000354125	3.45084	1.34579	-1.34579	Zfp708
1.51413e-07	6.81984	1.34579	-1.34579	0610010B08Rik
1.51413e-07	6.81984	1.34579	-1.34579	Gm14430
1.51413e-07	6.81984	1.34579	-1.34579	Gm14434
1.51413e-07	6.81984	1.34579	-1.34579	Gm14308
1.51413e-07	6.81984	1.34579	-1.34579	Gm4724
5.97962e-09	8.22333	1.34561	-1.34561	Chd6
2.36847e-06	5.62553	1.34545	-1.34545	St5
4.61911e-08	7.33544	1.3433	-1.3433	Zc3h6
0.0278828	1.55466	1.3432	-1.3432	D7Ertd443e
0.0278828	1.55466	1.3432	-1.3432	D7Ertd443e
2.10929e-07	6.67586	1.34216	-1.34216	Pigp
0.00154674	2.81058	1.34199	-1.34199	Sfmbt2
5.90406e-05	4.22885	1.34129	-1.34129	Rpgr
6.21466e-24	23.2066	1.34101	-1.34101	Fbln5
1.40695e-11	10.8517	1.34095	-1.34095	Ttc3
1.18949e-07	6.92464	1.33903	-1.33903	Gm14430
1.18949e-07	6.92464	1.33903	-1.33903	0610010B08Rik
1.18949e-07	6.92464	1.33903	-1.33903	Gm14434
1.18949e-07	6.92464	1.33903	-1.33903	Gm14308
1.18949e-07	6.92464	1.33903	-1.33903	Gm4724
1.24714e-12	11.9041	1.33885	-1.33885	Gtpbp8
0.0195299	1.7093	1.33878	-1.33878	Hs3st3a1
0.00945004	2.02457	1.33861	-1.33861	Nkd1
0.0257521	1.58919	1.3386	-1.3386	Slc22a18
0.0280586	1.55193	1.3385	-1.3385	Gm5124
7.06519e-09	8.15088	1.33831	-1.33831	Chd6
5.92248e-29	28.2275	1.33736	-1.33736	S1pr2
0.013823	1.8594	1.3369	-1.3369	Samd12
1.1346e-05	4.94516	1.3365	-1.3365	Zfp935
0.0285594	1.54425	1.3357	-1.3357	St6galnac3
1.04395e-09	8.98132	1.33556	-1.33556	Emx2
0.00120332	2.91962	1.33543	-1.33543	Plac9b
5.50712e-08	7.25908	1.33533	-1.33533	Slc9a3r2
1.19808e-06	5.92152	1.33501	-1.33501	Pmp22
0.0123809	1.90725	1.3348	-1.3348	Ifit3b
1.41986e-06	5.84775	1.33431	-1.33431	Fut10
1.42669e-07	6.84567	1.33382	-1.33382	Gm14430
1.42669e-07	6.84567	1.33382	-1.33382	Gm14308
1.42669e-07	6.84567	1.33382	-1.33382	Gm14434
1.42669e-07	6.84567	1.33382	-1.33382	Gm4724
1.03288e-06	5.98595	1.3331	-1.3331	Pmp22
1.98081e-46	45.7032	1.33271	-1.33271	Cav1
7.28444e-07	6.1376	1.33199	-1.33199	Pmp22
0.000981216	3.00824	1.33191	-1.33191	Triqk
0.00109029	2.96246	1.33103	-1.33103	Triqk
0.000709945	3.14878	1.33018	-1.33018	Stc1
0.0187212	1.72767	1.33004	-1.33004	Cldn10
0.0286802	1.54242	1.32969	-1.32969	Fam212b
9.16468e-07	6.03788	1.32965	-1.32965	Pmp22
0.0287341	1.5416	1.32954	-1.32954	Nfatc2
0.0298311	1.52533	1.32902	-1.32902	Mx1
9.76432e-07	6.01036	1.32901	-1.32901	Pmp22
0.000348277	3.45808	1.32873	-1.32873	Nnmt
2.2397e-17	16.6498	1.32843	-1.32843	Nbea
0.00146027	2.83557	1.3283	-1.3283	Phyhd1
5.70746e-06	5.24356	1.32829	-1.32829	Gm14305
1.01884e-06	5.9919	1.32813	-1.32813	Pmp22
0.0280852	1.55152	1.32789	-1.32789	Kank4
0.0015075	2.82174	1.32758	-1.32758	Phyhd1
7.32985e-07	6.13491	1.32735	-1.32735	Pmp22
5.89264e-06	5.22969	1.32727	-1.32727	Pdcd4
7.03377e-26	25.1528	1.3272	-1.3272	Arl13b
7.66851e-18	17.1153	1.32714	-1.32714	Aga
0.0286601	1.54272	1.32692	-1.32692	A930003O13Rik
0.022181	1.65402	1.32622	-1.32622	Lincenc1
0.0224483	1.64882	1.32595	-1.32595	Lincenc1
0.00540654	2.26708	1.32577	-1.32577	Fst
3.60725e-05	4.44282	1.32507	-1.32507	Ablim1
4.50888e-16	15.3459	1.32481	-1.32481	Fam8a1
2.47709e-45	44.6061	1.32338	-1.32338	Cav1
9.39517e-13	12.0271	1.32261	-1.32261	Lztfl1
4.74265e-05	4.32398	1.32223	-1.32223	Tmem8b
0.0129134	1.88896	1.32216	-1.32216	Adamtsl1
3.20941e-11	10.4936	1.32168	-1.32168	Tle4
0.0134261	1.87205	1.32135	-1.32135	Actn3
0.0281618	1.55034	1.32107	-1.32107	Gm8979
2.46383e-07	6.60839	1.32045	-1.32045	Gm14430
2.46383e-07	6.60839	1.32045	-1.32045	0610010B08Rik
2.46383e-07	6.60839	1.32045	-1.32045	Gm14434
2.46383e-07	6.60839	1.32045	-1.32045	Gm14308
2.46383e-07	6.60839	1.32045	-1.32045	Gm4724
2.10433e-07	6.67689	1.31927	-1.31927	0610010B08Rik
0.032502	1.48809	1.31716	-1.31716	Klhl10
0.0284177	1.54641	1.31649	-1.31649	Inmt
0.0203906	1.69057	1.31505	-1.31505	Ctsf
9.90704e-18	17.0041	1.31492	-1.31492	Aga
1.39667e-05	4.85491	1.3148	-1.3148	Pigh
0.000980407	3.00859	1.31453	-1.31453	Egr3
3.8875e-11	10.4103	1.31444	-1.31444	Wdr45
1.72728e-14	13.7626	1.31428	-1.31428	Gtpbp8
6.01328e-06	5.22089	1.31352	-1.31352	Zfp605
3.1767e-19	18.498	1.31336	-1.31336	Efemp1
0.00024781	3.60588	1.31309	-1.31309	Mrpl23
0.0246567	1.60806	1.31106	-1.31106	Ucma
0.026342	1.57935	1.31046	-1.31046	Has3
3.23959e-11	10.4895	1.30996	-1.30996	Wdr45
0.0297998	1.52579	1.30996	-1.30996	Mir5130
3.74622e-07	6.42641	1.30911	-1.30911	Fut10
1.70535e-15	14.7682	1.30742	-1.30742	Trim25
1.00157e-06	5.99932	1.30674	-1.30674	Ebpl
1.1057e-06	5.95636	1.30598	-1.30598	Ptger1
0.00620109	2.20753	1.30596	-1.30596	Larp6
1.21835e-05	4.91423	1.30316	-1.30316	Tnc
0.0322902	1.49093	1.303	-1.303	Pkd1l3
1.03332e-13	12.9858	1.30274	-1.30274	Rabgap1l
2.90707e-05	4.53654	1.30139	-1.30139	Gm15867
2.89139e-06	5.53889	1.30074	-1.30074	Auh
2.30919e-05	4.63654	1.29974	-1.29974	Mtrf1
0.00117075	2.93154	1.29899	-1.29899	Egr3
2.94003e-11	10.5316	1.29871	-1.29871	Flot1
7.98199e-10	9.09789	1.29849	-1.29849	Fbxo8
5.45595e-11	10.2631	1.29761	-1.29761	Wdr45
0.0341895	1.46611	1.29751	-1.29751	Dgkk
0.00235245	2.62848	1.29728	-1.29728	9930012K11Rik
0.00235797	2.62746	1.29721	-1.29721	9930012K11Rik
7.58858e-11	10.1198	1.29716	-1.29716	Wdr45
3.0173e-29	28.5204	1.2956	-1.2956	Mvb12b
1.2556e-08	7.90115	1.29534	-1.29534	Jade2
4.32907e-07	6.36361	1.29522	-1.29522	Fut10
1.15357e-12	11.938	1.29516	-1.29516	Fat1
1.31e-07	6.88273	1.29411	-1.29411	Inpp5k
0.0277301	1.55705	1.29385	-1.29385	Plekha4
0.0112606	1.94844	1.29113	-1.29113	Samd10
0.00727999	2.13787	1.29078	-1.29078	Fst
0.00727999	2.13787	1.29078	-1.29078	Fst
0.0313241	1.50412	1.29051	-1.29051	Frem1
0.0313241	1.50412	1.29051	-1.29051	Frem1
0.00379177	2.42116	1.28976	-1.28976	Plac9a
3.54137e-12	11.4508	1.2895	-1.2895	Tbc1d23
0.0330481	1.48085	1.28836	-1.28836	Thsd1
1.19419e-22	21.9229	1.28669	-1.28669	Tpbg
0.000552508	3.25766	1.2862	-1.2862	Gm7367
0.0355047	1.44971	1.28606	-1.28606	Mmp1a
2.25554e-08	7.64675	1.28566	-1.28566	Ggh
2.20099e-44	43.6574	1.28485	-1.28485	Dock1
0.0286934	1.54222	1.28482	-1.28482	Gimap9
6.27781e-06	5.20219	1.2847	-1.2847	Trex1
0.00219479	2.65861	1.28456	-1.28456	Cntln
7.7973e-16	15.1081	1.28447	-1.28447	Lrba
1.55719e-13	12.8077	1.28386	-1.28386	Gnao1
1.6084e-06	5.79361	1.28272	-1.28272	Atp8b2
0.0200105	1.69874	1.282	-1.282	Tmod4
3.18199e-06	5.4973	1.2801	-1.2801	Prickle2
1.62719e-05	4.78856	1.27987	-1.27987	Kat6b
0.00168119	2.77438	1.27958	-1.27958	Trmt61b
0.0330855	1.48036	1.27889	-1.27889	Rep15
2.06629e-06	5.68481	1.27885	-1.27885	Zkscan14
8.83141e-07	6.05397	1.27855	-1.27855	Zfp260
0.0371021	1.4306	1.27784	-1.27784	Ccl8
8.19395e-17	16.0865	1.27712	-1.27712	Xrn1
0.039177	1.40697	1.27695	-1.27695	Gfra4
1.74275e-05	4.75876	1.2766	-1.2766	Kat6b
0.0393133	1.40546	1.27641	-1.27641	Trp63
0.0393133	1.40546	1.27641	-1.27641	Trp63
0.0234806	1.62929	1.27638	-1.27638	Fahd2a
0.00849449	2.07086	1.27614	-1.27614	Nol4
3.8097e-06	5.41911	1.27515	-1.27515	St5
0.0133151	1.87566	1.27481	-1.27481	Lrriq3
3.22973e-12	11.4908	1.27421	-1.27421	Sfxn3
3.32915e-06	5.47767	1.27416	-1.27416	Prickle2
3.74443e-09	8.42661	1.27349	-1.27349	Ahnak
1.36263e-07	6.86562	1.27348	-1.27348	Gnpda2
9.77779e-27	26.0098	1.27334	-1.27334	Rab8b
0.0281137	1.55108	1.27239	-1.27239	Adcy8
0.0376079	1.42472	1.27233	-1.27233	Gm4832
0.0225825	1.64623	1.27224	-1.27224	Plp1
0.0225825	1.64623	1.27224	-1.27224	Plp1
8.13468e-09	8.08966	1.272	-1.272	Ccdc82
0.0284273	1.54626	1.27095	-1.27095	1700012B09Rik
0.00260435	2.5843	1.27094	-1.27094	Ifit3
2.24976e-21	20.6479	1.27083	-1.27083	Fhod1
0.0377252	1.42337	1.27042	-1.27042	Necab1
3.79293e-13	12.421	1.27034	-1.27034	Athl1
2.16122e-12	11.6653	1.26946	-1.26946	Sfxn3
3.62676e-06	5.44048	1.2693	-1.2693	Prickle2
3.87553e-06	5.41167	1.26917	-1.26917	Prickle2
0.0407723	1.38963	1.26889	-1.26889	Nipal4
0.0123787	1.90732	1.26809	-1.26809	Igsf1
0.00129952	2.88622	1.26776	-1.26776	Hist2h2aa1
1.76659e-08	7.75286	1.26735	-1.26735	Kank1
0.000480259	3.31852	1.2673	-1.2673	Zfp128
0.0408785	1.3885	1.26722	-1.26722	Gfra4
0.0307315	1.51242	1.267	-1.267	Zfp473
0.0307315	1.51242	1.267	-1.267	Zfp473
0.0314472	1.50242	1.26698	-1.26698	Zfp473
0.0376164	1.42462	1.26628	-1.26628	Klk8
3.56457e-07	6.44799	1.26621	-1.26621	Oaf
0.029093	1.53621	1.26613	-1.26613	Adcy8
0.0401612	1.39619	1.2659	-1.2659	Gbp9
0.0408411	1.3889	1.26576	-1.26576	Syt8
8.5317e-15	14.069	1.26468	-1.26468	Zfp36l1
0.00091893	3.03672	1.26432	-1.26432	Ubald2
1.78241e-07	6.74899	1.26342	-1.26342	Calhm2
1.4386e-06	5.84206	1.26213	-1.26213	Sp4
8.72048e-18	17.0595	1.26086	-1.26086	Arhgef10
0.0324799	1.48839	1.26063	-1.26063	Slc5a8
0.00639524	2.19414	1.26021	-1.26021	Zfp551
0.0426091	1.3705	1.25943	-1.25943	Gm1045
0.0151156	1.82057	1.25931	-1.25931	Nkd1
0.00168913	2.77234	1.25906	-1.25906	Egr3
0.00026956	3.56934	1.25888	-1.25888	Rnase4
5.37358e-12	11.2697	1.25852	-1.25852	Lrba
9.31512e-06	5.03081	1.25736	-1.25736	Neil1
0.000250772	3.60072	1.25728	-1.25728	Rnase4
9.20862e-12	11.0358	1.25685	-1.25685	Sfxn3
0.0330481	1.48085	1.2566	-1.2566	Alox5ap
0.000397184	3.40101	1.25615	-1.25615	C330018D20Rik
[truncated: 21,564 more rows]
